# Supplementary material for: Identification and genetic diversity of grapevine virus L in Greece
Source: Arch Virol. 2023 Mar 30;168(4):127. doi: 10.1007/s00705-023-05756-z (PMC10063476; doi:10.1007/s00705-023-05756-z)
Supplement: Supplementary file 1 — Supplementary Table S1 Isolates of grapevine virus L (GVL) subjected to HTS analysis and Sanger sequencing and their respective GenBank accession numbers. Supplementary Table S2 Percentage of nucleotide sequence identity between Greek and foreign isolates of GVL. The values refer to the complete CP sequences of Greek GVL isolates, determined by Sanger sequencing and HTS (in bold letters) and those of foreign isolates obtained from the GenBank database (indicated by their accession numbers). The sequences were aligned using MAFFT and analyzed using Geneious Prime software. Supplementary Table S3 Percentage of amino acid sequence identity between Greek and foreign isolates of GVL. The values refer to partial replicase sequences of Greek GVL isolates, which were determined by Sanger sequencing and HTS (in bold letters) and those of foreign isolates obtained from the GenBank database (indicated by their accession numbers). The sequences were aligned using MAFFT and analyzed using Geneious Prime software. (XLSX 120 KB) [file 705_2023_5756_MOESM1_ESM.xlsx]

## Sheet: Suppl. Table 1
Method	Name of sample	Cultivar	Location	Year of collection	Vine type	Name of isolate	Accession No.
HTS	AG-1	Agiorgitiko	Attica	2020	grafted	AG-1	OP893976
	AUTH69	Bekari	Thessaloniki	2020	grafted	Auth69/1	OP893977
	Ks14	Alatsatiano	Heraklion	2019	selfrooted	PKs1-8	OP893978
Sanger sequencing (Primers GVL_F_ 6495/GVL_R_7167)	4.B13-1	Xinomavro	Attica	2016	grafted	4.B13-1	OP893979
	5.G4-1	Romeiko	Attica	2016	grafted	5.G4-1	OP893980
	75.B44-2	Robola	Attica	2016	grafted	75.B44-2	OP893981
	GVL-3	Agiorgitiko	Attica	2020	grafted	GVL-3	OP893982
	X10	Assyrtiko	Kilkis	2019	grafted	X10	OP893983
	GB15	Assyrtiko	Thessaloniki	2019	grafted	GB15	OP893984
	GB21	Assyrtiko	Thessaloniki	2019	grafted	GB21/P2	OP893985
					grafted	GB21/P4	OP893986
Sanger sequencing (Primers GVL_CP-Var-Up/GVL_CP-Var-Do)	PTH5	Muscat of Tyrnavos	Tirnavos	2020	grafted	PTH5	OP893987
	Ag24	Calmeria	Thessaloniki	2020	selfrooted	Ag24	OP893988
	Ag29	Attica	Thessaloniki	2020	grafted	Ag29	OP893989

## Sheet: Suppl. Table 2
GVL Coat Protein - nt identity between Greek and Foreign isolates (%)
	GVL-3	4.B13-1	75.B44-2	GB21/P4	X10	Ag29	PTH5	AG-1	PKs1-8	GB15	GB21/P2	Auth69/1	Ag24	5.G4-1	OK042111.1_CH37-19S_France	OK042110.1_CH30-75M_France	MZ291907.1_14G442_Canada	MW309808.1_strain RSA-55-01_Staufer_GVL_South_Africa	MW309807.1_strain RSA-50-05_Tannat_GVL_South_Africa	MW309802.1_strain RSA-35-15_Weisser_Vernatsch_GVL_South_Africa	MW309794.1_strain RSA-33-12_Tinta_Barroca_GVL_South_Africa	MW309739.1_strain RSA-11-02_Dauphine_GVL_South_Africa	MW309721.1_strain RSA-05-06_Barbera_GVL_South_Africa	MW309729.1_strain RSA-07-15_Cataratto-2_GVL_South_Africa	MW309720.1_strain RSA-04-15_Aligote_GVL_South_Africa	MW309718.1_strain RSA-03-15_Alicante_bouchet_GVL_South_Africa	MH248020.1_rs_China	MH643739.1_KA_USA	MW309809.1_strain RSA-55-02_Phoenix_GVL_South_Africa	MW309797.1_strain RSA-34-12_Tinta_Cao_GVL_South_Africa	MW309775.1_strain RSA-25-01_Palomino_GVL_South_Africa	MW309804.1_strain RSA-36-13_Welschriesling_GVL_South_Africa	MW309782.1_strain RSA-28-13_Rotgipfler_GVL_South_Africa	MW309778.1_strain RSA-25-12_Palomino_de_Jerez_GVL_South_Africa	MW309806.1_strain RSA-38-10_Kuhlmann_188-2_Marechal_Foch_GVL_South_Africa	MW309805.1_strain RSA-38-08_Villard_Blanc_GVL_South_Africa	MW309800.1_strain RSA-35-08_Vital_GVL_South_Africa	MW309799.1_strain RSA-35-05_Verdelho_GVL_South_Africa	MW309798.1_strain RSA-35-02_Valse_Inzolia_GVL_South_Africa	MW309796.1_strain RSA-34-05_Tribotu_Bianca_South_Africa	MW309795.1_strain RSA-33-12_Tinta_Barroca_2_GVL_South_Africa	MW309788.1_strain RSA-31-09_Sercial_de_Madeira_GVL_South_Africa	MW309787.1_strain RSA-30-08_Semillon_GVL_South_Africa	MW309781.1_strain RSA-28-10_Rotberger_GVL_South_Africa	MW309773.1_strain RSA-24-10_Noir_Hatiff_de_Marseilles_GVL_South_Africa	MW309771.1_strain RSA-24-03_Nebbiolo_GVL_South_Africa	MW309769.1_strain RSA-23-01_Muscat_d_Alexandrie_blanc_GVL_South_Africa	MW309764.1_strain RSA-21-03_Mazuelo_Nero_GVL_South_Africa	MW309759.1_strain RSA-18-01_Lindley_GVL_South_Africa
GVL-3		82.83	82.33	83.00	83.17	83.17	83.17	82.83	83.17	82.00	83.83	83.67	84.17	83.67	83.33	83.33	83.67	83.17	83.17	83.33	83.17	83.17	83.00	83.67	83.33	83.33	83.83	83.50	83.00	83.00	83.17	83.17	83.17	83.33	83.17	83.17	83.17	83.17	83.17	83.17	83.17	83.17	83.17	83.17	83.17	83.17	83.17	83.17	83.17
4.B13-1	82.83		98.50	98.67	98.33	98.17	98.83	99.50	99.50	96.50	96.50	97.00	96.00	85.67	85.50	85.50	86.17	85.00	85.00	85.17	85.33	85.33	85.17	85.17	84.83	85.17	85.50	85.67	98.00	98.17	98.00	98.50	97.83	97.83	98.00	98.00	98.00	98.00	98.00	98.00	98.00	98.00	98.00	98.00	98.00	98.00	98.00	98.00	98.00
75.B44-2	82.33	98.50		98.33	98.33	98.17	98.33	98.33	99.00	96.33	95.83	96.33	95.50	84.83	84.67	84.67	85.33	84.17	84.17	84.33	84.50	84.50	84.33	84.33	84.00	84.33	84.33	84.83	97.50	97.67	97.50	98.00	97.33	97.33	97.50	97.50	97.50	97.50	97.50	97.50	97.50	97.50	97.50	97.50	97.50	97.50	97.50	97.50	97.50
GB21/P4	83.00	98.67	98.33		98.17	98.00	98.50	98.67	99.17	96.33	96.17	96.67	95.83	85.67	85.50	85.50	86.17	85.00	85.00	85.17	85.33	85.33	85.17	85.17	84.83	85.17	85.17	85.33	97.67	97.83	97.67	98.17	97.50	97.50	97.67	97.67	97.67	97.67	97.67	97.67	97.67	97.67	97.67	97.67	97.67	97.67	97.67	97.67	97.67
X10	83.17	98.33	98.33	98.17		98.50	98.50	98.17	98.83	96.17	96.17	96.33	95.33	85.67	85.50	85.50	86.17	85.00	85.00	85.17	85.00	85.33	85.17	85.17	84.83	85.17	85.17	85.67	97.33	97.50	97.67	97.83	97.17	97.17	97.33	97.33	97.33	97.33	97.33	97.33	97.33	97.33	97.33	97.33	97.33	97.33	97.33	97.33	97.33
Ag29	83.17	98.17	98.17	98.00	98.50		98.33	98.00	98.67	96.33	95.67	96.17	95.17	85.67	85.17	85.17	86.17	85.00	85.00	85.17	85.33	85.33	85.17	85.17	84.83	85.17	85.17	85.33	97.50	97.67	97.50	98.00	97.33	97.33	97.50	97.50	97.50	97.50	97.50	97.50	97.50	97.50	97.50	97.50	97.50	97.50	97.50	97.50	97.50
PTH5	83.17	98.83	98.33	98.50	98.50	98.33		98.67	99.33	96.33	96.00	96.50	95.50	85.83	85.67	85.67	86.33	85.17	85.17	85.33	85.50	85.50	85.33	85.33	85.00	85.33	85.33	85.83	97.83	98.00	97.83	98.33	97.67	97.67	97.83	97.83	97.83	97.83	97.83	97.83	97.83	97.83	97.83	97.83	97.83	97.83	97.83	97.83	97.83
AG-1	82.83	99.50	98.33	98.67	98.17	98.00	98.67		99.33	96.33	96.33	96.83	95.83	85.83	85.67	85.67	86.33	85.17	85.17	85.33	85.50	85.50	85.33	85.33	85.00	85.33	85.67	85.83	97.83	98.00	97.83	98.33	97.67	97.67	97.83	97.83	97.83	97.83	97.83	97.83	97.83	97.83	97.83	97.83	97.83	97.83	97.83	97.83	97.83
PKs1-8	83.17	99.50	99.00	99.17	98.83	98.67	99.33	99.33		97.00	96.67	97.17	96.17	85.83	85.67	85.67	86.33	85.17	85.17	85.33	85.50	85.50	85.33	85.33	85.00	85.33	85.33	85.83	98.50	98.67	98.50	99.00	98.33	98.33	98.50	98.50	98.50	98.50	98.50	98.50	98.50	98.50	98.50	98.50	98.50	98.50	98.50	98.50	98.50
GB15	82.00	96.50	96.33	96.33	96.17	96.33	96.33	96.33	97.00		95.67	96.17	95.83	84.83	84.67	84.67	85.33	84.17	84.17	84.33	84.50	84.17	84.00	84.33	84.00	84.33	84.33	84.83	96.00	95.83	95.67	96.00	95.83	95.83	95.67	95.67	95.67	95.67	95.67	95.67	95.67	95.67	95.67	95.67	95.67	95.67	95.67	95.67	95.67
GB21/P2	83.83	96.50	95.83	96.17	96.17	95.67	96.00	96.33	96.67	95.67		99.50	97.17	86.00	85.83	85.83	86.50	85.33	85.33	85.50	85.67	85.33	85.17	85.50	85.17	85.50	85.50	85.67	95.83	96.00	95.83	96.33	95.67	96.00	96.50	96.50	96.50	96.50	96.50	96.50	96.50	96.50	96.50	96.50	96.50	96.50	96.50	96.50	96.50
Auth69/1	83.67	97.00	96.33	96.67	96.33	96.17	96.50	96.83	97.17	96.17	99.50		97.67	86.17	86.00	86.00	86.67	85.50	85.50	85.67	85.83	85.50	85.33	85.67	85.33	85.67	85.67	85.83	96.33	96.50	96.33	96.83	96.17	96.17	97.00	97.00	97.00	97.00	97.00	97.00	97.00	97.00	97.00	97.00	97.00	97.00	97.00	97.00	97.00
Ag24	84.17	96.00	95.50	95.83	95.33	95.17	95.50	95.83	96.17	95.83	97.17	97.67		86.33	86.50	86.50	86.83	85.67	85.67	85.83	86.00	85.67	85.50	85.83	85.50	85.83	85.83	86.00	95.17	95.33	95.17	95.67	95.00	95.00	95.83	95.83	95.83	95.83	95.83	95.83	95.83	95.83	95.83	95.83	95.83	95.83	95.83	95.83	95.83
5.G4-1	83.67	85.67	84.83	85.67	85.67	85.67	85.83	85.83	85.83	84.83	86.00	86.17	86.33		98.83	98.83	98.33	98.83	98.83	99.00	98.83	98.83	98.67	99.00	98.67	98.67	99.00	98.50	85.83	86.17	86.33	86.00	86.00	85.83	86.33	86.33	86.33	86.33	86.33	86.33	86.33	86.33	86.33	86.33	86.33	86.33	86.33	86.33	86.33
OK042111.1_CH37-19S_France	83.33	85.50	84.67	85.50	85.50	85.17	85.67	85.67	85.67	84.67	85.83	86.00	86.50	98.83		100.00	98.00	98.50	98.50	98.67	98.50	98.50	98.33	98.50	98.67	98.33	98.33	98.50	85.67	86.00	86.17	85.83	85.83	85.67	86.17	86.17	86.17	86.17	86.17	86.17	86.17	86.17	86.17	86.17	86.17	86.17	86.17	86.17	86.17
OK042110.1_CH30-75M_France	83.33	85.50	84.67	85.50	85.50	85.17	85.67	85.67	85.67	84.67	85.83	86.00	86.50	98.83	100.00		98.00	98.50	98.50	98.67	98.50	98.50	98.33	98.50	98.67	98.33	98.33	98.50	85.67	86.00	86.17	85.83	85.83	85.67	86.17	86.17	86.17	86.17	86.17	86.17	86.17	86.17	86.17	86.17	86.17	86.17	86.17	86.17	86.17
MZ291907.1_14G442_Canada	83.67	86.17	85.33	86.17	86.17	86.17	86.33	86.33	86.33	85.33	86.50	86.67	86.83	98.33	98.00	98.00		98.83	98.83	99.00	98.83	98.83	98.67	98.67	98.67	98.67	98.67	98.17	86.33	86.67	86.83	86.50	86.50	86.33	86.83	86.83	86.83	86.83	86.83	86.83	86.83	86.83	86.83	86.83	86.83	86.83	86.83	86.83	86.83
MW309808.1_strain RSA-55-01_Staufer_GVL_South_Africa	83.17	85.00	84.17	85.00	85.00	85.00	85.17	85.17	85.17	84.17	85.33	85.50	85.67	98.83	98.50	98.50	98.83		100.00	99.83	99.67	99.67	99.50	99.50	99.50	99.50	98.83	98.67	85.17	85.50	85.67	85.33	85.33	85.17	85.67	85.67	85.67	85.67	85.67	85.67	85.67	85.67	85.67	85.67	85.67	85.67	85.67	85.67	85.67
MW309807.1_strain RSA-50-05_Tannat_GVL_South_Africa	83.17	85.00	84.17	85.00	85.00	85.00	85.17	85.17	85.17	84.17	85.33	85.50	85.67	98.83	98.50	98.50	98.83	100.00		99.83	99.67	99.67	99.50	99.50	99.50	99.50	98.83	98.67	85.17	85.50	85.67	85.33	85.33	85.17	85.67	85.67	85.67	85.67	85.67	85.67	85.67	85.67	85.67	85.67	85.67	85.67	85.67	85.67	85.67
MW309802.1_strain RSA-35-15_Weisser_Vernatsch_GVL_South_Africa	83.33	85.17	84.33	85.17	85.17	85.17	85.33	85.33	85.33	84.33	85.50	85.67	85.83	99.00	98.67	98.67	99.00	99.83	99.83		99.83	99.83	99.67	99.67	99.67	99.67	99.00	98.83	85.33	85.67	85.83	85.50	85.50	85.33	85.83	85.83	85.83	85.83	85.83	85.83	85.83	85.83	85.83	85.83	85.83	85.83	85.83	85.83	85.83
MW309794.1_strain RSA-33-12_Tinta_Barroca_GVL_South_Africa	83.17	85.33	84.50	85.33	85.00	85.33	85.50	85.50	85.50	84.50	85.67	85.83	86.00	98.83	98.50	98.50	98.83	99.67	99.67	99.83		99.67	99.50	99.50	99.50	99.50	98.83	98.67	85.50	85.83	85.67	85.67	85.67	85.50	86.00	86.00	86.00	86.00	86.00	86.00	86.00	86.00	86.00	86.00	86.00	86.00	86.00	86.00	86.00
MW309739.1_strain RSA-11-02_Dauphine_GVL_South_Africa	83.17	85.33	84.50	85.33	85.33	85.33	85.50	85.50	85.50	84.17	85.33	85.50	85.67	98.83	98.50	98.50	98.83	99.67	99.67	99.83	99.67		99.83	99.50	99.50	99.50	98.83	98.67	85.50	85.83	86.00	85.67	85.67	85.50	86.00	86.00	86.00	86.00	86.00	86.00	86.00	86.00	86.00	86.00	86.00	86.00	86.00	86.00	86.00
MW309721.1_strain RSA-05-06_Barbera_GVL_South_Africa	83.00	85.17	84.33	85.17	85.17	85.17	85.33	85.33	85.33	84.00	85.17	85.33	85.50	98.67	98.33	98.33	98.67	99.50	99.50	99.67	99.50	99.83		99.33	99.33	99.33	98.67	98.50	85.33	85.67	85.83	85.50	85.50	85.33	85.83	85.83	85.83	85.83	85.83	85.83	85.83	85.83	85.83	85.83	85.83	85.83	85.83	85.83	85.83
MW309729.1_strain RSA-07-15_Cataratto-2_GVL_South_Africa	83.67	85.17	84.33	85.17	85.17	85.17	85.33	85.33	85.33	84.33	85.50	85.67	85.83	99.00	98.50	98.50	98.67	99.50	99.50	99.67	99.50	99.50	99.33		99.33	99.33	98.67	98.83	85.33	85.67	85.83	85.50	85.50	85.33	85.83	85.83	85.83	85.83	85.83	85.83	85.83	85.83	85.83	85.83	85.83	85.83	85.83	85.83	85.83
MW309720.1_strain RSA-04-15_Aligote_GVL_South_Africa	83.33	84.83	84.00	84.83	84.83	84.83	85.00	85.00	85.00	84.00	85.17	85.33	85.50	98.67	98.67	98.67	98.67	99.50	99.50	99.67	99.50	99.50	99.33	99.33		99.67	98.67	98.50	85.00	85.33	85.50	85.17	85.17	85.00	85.50	85.50	85.50	85.50	85.50	85.50	85.50	85.50	85.50	85.50	85.50	85.50	85.50	85.50	85.50
MW309718.1_strain RSA-03-15_Alicante_bouchet_GVL_South_Africa	83.33	85.17	84.33	85.17	85.17	85.17	85.33	85.33	85.33	84.33	85.50	85.67	85.83	98.67	98.33	98.33	98.67	99.50	99.50	99.67	99.50	99.50	99.33	99.33	99.67		98.67	98.50	85.33	85.67	85.83	85.50	85.50	85.33	85.83	85.83	85.83	85.83	85.83	85.83	85.83	85.83	85.83	85.83	85.83	85.83	85.83	85.83	85.83
MH248020.1_rs_China	83.83	85.50	84.33	85.17	85.17	85.17	85.33	85.67	85.33	84.33	85.50	85.67	85.83	99.00	98.33	98.33	98.67	98.83	98.83	99.00	98.83	98.83	98.67	98.67	98.67	98.67		98.50	85.33	85.67	85.83	85.50	85.50	85.33	85.83	85.83	85.83	85.83	85.83	85.83	85.83	85.83	85.83	85.83	85.83	85.83	85.83	85.83	85.83
MH643739.1_KA_USA	83.50	85.67	84.83	85.33	85.67	85.33	85.83	85.83	85.83	84.83	85.67	85.83	86.00	98.50	98.50	98.50	98.17	98.67	98.67	98.83	98.67	98.67	98.50	98.83	98.50	98.50	98.50		85.83	86.17	86.33	86.00	86.00	85.83	86.33	86.33	86.33	86.33	86.33	86.33	86.33	86.33	86.33	86.33	86.33	86.33	86.33	86.33	86.33
MW309809.1_strain RSA-55-02_Phoenix_GVL_South_Africa	83.00	98.00	97.50	97.67	97.33	97.50	97.83	97.83	98.50	96.00	95.83	96.33	95.17	85.83	85.67	85.67	86.33	85.17	85.17	85.33	85.50	85.50	85.33	85.33	85.00	85.33	85.33	85.83		99.50	99.33	99.50	99.50	99.50	99.33	99.33	99.33	99.33	99.33	99.33	99.33	99.33	99.33	99.33	99.33	99.33	99.33	99.33	99.33
MW309797.1_strain RSA-34-12_Tinta_Cao_GVL_South_Africa	83.00	98.17	97.67	97.83	97.50	97.67	98.00	98.00	98.67	95.83	96.00	96.50	95.33	86.17	86.00	86.00	86.67	85.50	85.50	85.67	85.83	85.83	85.67	85.67	85.33	85.67	85.67	86.17	99.50		99.83	99.67	99.67	99.67	99.50	99.50	99.50	99.50	99.50	99.50	99.50	99.50	99.50	99.50	99.50	99.50	99.50	99.50	99.50
MW309775.1_strain RSA-25-01_Palomino_GVL_South_Africa	83.17	98.00	97.50	97.67	97.67	97.50	97.83	97.83	98.50	95.67	95.83	96.33	95.17	86.33	86.17	86.17	86.83	85.67	85.67	85.83	85.67	86.00	85.83	85.83	85.50	85.83	85.83	86.33	99.33	99.83		99.50	99.50	99.50	99.33	99.33	99.33	99.33	99.33	99.33	99.33	99.33	99.33	99.33	99.33	99.33	99.33	99.33	99.33
MW309804.1_strain RSA-36-13_Welschriesling_GVL_South_Africa	83.17	98.50	98.00	98.17	97.83	98.00	98.33	98.33	99.00	96.00	96.33	96.83	95.67	86.00	85.83	85.83	86.50	85.33	85.33	85.50	85.67	85.67	85.50	85.50	85.17	85.50	85.50	86.00	99.50	99.67	99.50		99.33	99.33	99.50	99.50	99.50	99.50	99.50	99.50	99.50	99.50	99.50	99.50	99.50	99.50	99.50	99.50	99.50
MW309782.1_strain RSA-28-13_Rotgipfler_GVL_South_Africa	83.17	97.83	97.33	97.50	97.17	97.33	97.67	97.67	98.33	95.83	95.67	96.17	95.00	86.00	85.83	85.83	86.50	85.33	85.33	85.50	85.67	85.67	85.50	85.50	85.17	85.50	85.50	86.00	99.50	99.67	99.50	99.33		99.67	99.17	99.17	99.17	99.17	99.17	99.17	99.17	99.17	99.17	99.17	99.17	99.17	99.17	99.17	99.17
MW309778.1_strain RSA-25-12_Palomino_de_Jerez_GVL_South_Africa	83.33	97.83	97.33	97.50	97.17	97.33	97.67	97.67	98.33	95.83	96.00	96.17	95.00	85.83	85.67	85.67	86.33	85.17	85.17	85.33	85.50	85.50	85.33	85.33	85.00	85.33	85.33	85.83	99.50	99.67	99.50	99.33	99.67		99.17	99.17	99.17	99.17	99.17	99.17	99.17	99.17	99.17	99.17	99.17	99.17	99.17	99.17	99.17
MW309806.1_strain RSA-38-10_Kuhlmann_188-2_Marechal_Foch_GVL_South_Africa	83.17	98.00	97.50	97.67	97.33	97.50	97.83	97.83	98.50	95.67	96.50	97.00	95.83	86.33	86.17	86.17	86.83	85.67	85.67	85.83	86.00	86.00	85.83	85.83	85.50	85.83	85.83	86.33	99.33	99.50	99.33	99.50	99.17	99.17		100.00	100.00	100.00	100.00	100.00	100.00	100.00	100.00	100.00	100.00	100.00	100.00	100.00	100.00
MW309805.1_strain RSA-38-08_Villard_Blanc_GVL_South_Africa	83.17	98.00	97.50	97.67	97.33	97.50	97.83	97.83	98.50	95.67	96.50	97.00	95.83	86.33	86.17	86.17	86.83	85.67	85.67	85.83	86.00	86.00	85.83	85.83	85.50	85.83	85.83	86.33	99.33	99.50	99.33	99.50	99.17	99.17	100.00		100.00	100.00	100.00	100.00	100.00	100.00	100.00	100.00	100.00	100.00	100.00	100.00	100.00
MW309800.1_strain RSA-35-08_Vital_GVL_South_Africa	83.17	98.00	97.50	97.67	97.33	97.50	97.83	97.83	98.50	95.67	96.50	97.00	95.83	86.33	86.17	86.17	86.83	85.67	85.67	85.83	86.00	86.00	85.83	85.83	85.50	85.83	85.83	86.33	99.33	99.50	99.33	99.50	99.17	99.17	100.00	100.00		100.00	100.00	100.00	100.00	100.00	100.00	100.00	100.00	100.00	100.00	100.00	100.00
MW309799.1_strain RSA-35-05_Verdelho_GVL_South_Africa	83.17	98.00	97.50	97.67	97.33	97.50	97.83	97.83	98.50	95.67	96.50	97.00	95.83	86.33	86.17	86.17	86.83	85.67	85.67	85.83	86.00	86.00	85.83	85.83	85.50	85.83	85.83	86.33	99.33	99.50	99.33	99.50	99.17	99.17	100.00	100.00	100.00		100.00	100.00	100.00	100.00	100.00	100.00	100.00	100.00	100.00	100.00	100.00
MW309798.1_strain RSA-35-02_Valse_Inzolia_GVL_South_Africa	83.17	98.00	97.50	97.67	97.33	97.50	97.83	97.83	98.50	95.67	96.50	97.00	95.83	86.33	86.17	86.17	86.83	85.67	85.67	85.83	86.00	86.00	85.83	85.83	85.50	85.83	85.83	86.33	99.33	99.50	99.33	99.50	99.17	99.17	100.00	100.00	100.00	100.00		100.00	100.00	100.00	100.00	100.00	100.00	100.00	100.00	100.00	100.00
MW309796.1_strain RSA-34-05_Tribotu_Bianca_South_Africa	83.17	98.00	97.50	97.67	97.33	97.50	97.83	97.83	98.50	95.67	96.50	97.00	95.83	86.33	86.17	86.17	86.83	85.67	85.67	85.83	86.00	86.00	85.83	85.83	85.50	85.83	85.83	86.33	99.33	99.50	99.33	99.50	99.17	99.17	100.00	100.00	100.00	100.00	100.00		100.00	100.00	100.00	100.00	100.00	100.00	100.00	100.00	100.00
MW309795.1_strain RSA-33-12_Tinta_Barroca_2_GVL_South_Africa	83.17	98.00	97.50	97.67	97.33	97.50	97.83	97.83	98.50	95.67	96.50	97.00	95.83	86.33	86.17	86.17	86.83	85.67	85.67	85.83	86.00	86.00	85.83	85.83	85.50	85.83	85.83	86.33	99.33	99.50	99.33	99.50	99.17	99.17	100.00	100.00	100.00	100.00	100.00	100.00		100.00	100.00	100.00	100.00	100.00	100.00	100.00	100.00
MW309788.1_strain RSA-31-09_Sercial_de_Madeira_GVL_South_Africa	83.17	98.00	97.50	97.67	97.33	97.50	97.83	97.83	98.50	95.67	96.50	97.00	95.83	86.33	86.17	86.17	86.83	85.67	85.67	85.83	86.00	86.00	85.83	85.83	85.50	85.83	85.83	86.33	99.33	99.50	99.33	99.50	99.17	99.17	100.00	100.00	100.00	100.00	100.00	100.00	100.00		100.00	100.00	100.00	100.00	100.00	100.00	100.00
MW309787.1_strain RSA-30-08_Semillon_GVL_South_Africa	83.17	98.00	97.50	97.67	97.33	97.50	97.83	97.83	98.50	95.67	96.50	97.00	95.83	86.33	86.17	86.17	86.83	85.67	85.67	85.83	86.00	86.00	85.83	85.83	85.50	85.83	85.83	86.33	99.33	99.50	99.33	99.50	99.17	99.17	100.00	100.00	100.00	100.00	100.00	100.00	100.00	100.00		100.00	100.00	100.00	100.00	100.00	100.00
MW309781.1_strain RSA-28-10_Rotberger_GVL_South_Africa	83.17	98.00	97.50	97.67	97.33	97.50	97.83	97.83	98.50	95.67	96.50	97.00	95.83	86.33	86.17	86.17	86.83	85.67	85.67	85.83	86.00	86.00	85.83	85.83	85.50	85.83	85.83	86.33	99.33	99.50	99.33	99.50	99.17	99.17	100.00	100.00	100.00	100.00	100.00	100.00	100.00	100.00	100.00		100.00	100.00	100.00	100.00	100.00
MW309773.1_strain RSA-24-10_Noir_Hatiff_de_Marseilles_GVL_South_Africa	83.17	98.00	97.50	97.67	97.33	97.50	97.83	97.83	98.50	95.67	96.50	97.00	95.83	86.33	86.17	86.17	86.83	85.67	85.67	85.83	86.00	86.00	85.83	85.83	85.50	85.83	85.83	86.33	99.33	99.50	99.33	99.50	99.17	99.17	100.00	100.00	100.00	100.00	100.00	100.00	100.00	100.00	100.00	100.00		100.00	100.00	100.00	100.00
MW309771.1_strain RSA-24-03_Nebbiolo_GVL_South_Africa	83.17	98.00	97.50	97.67	97.33	97.50	97.83	97.83	98.50	95.67	96.50	97.00	95.83	86.33	86.17	86.17	86.83	85.67	85.67	85.83	86.00	86.00	85.83	85.83	85.50	85.83	85.83	86.33	99.33	99.50	99.33	99.50	99.17	99.17	100.00	100.00	100.00	100.00	100.00	100.00	100.00	100.00	100.00	100.00	100.00		100.00	100.00	100.00
MW309769.1_strain RSA-23-01_Muscat_d_Alexandrie_blanc_GVL_South_Africa	83.17	98.00	97.50	97.67	97.33	97.50	97.83	97.83	98.50	95.67	96.50	97.00	95.83	86.33	86.17	86.17	86.83	85.67	85.67	85.83	86.00	86.00	85.83	85.83	85.50	85.83	85.83	86.33	99.33	99.50	99.33	99.50	99.17	99.17	100.00	100.00	100.00	100.00	100.00	100.00	100.00	100.00	100.00	100.00	100.00	100.00		100.00	100.00
MW309764.1_strain RSA-21-03_Mazuelo_Nero_GVL_South_Africa	83.17	98.00	97.50	97.67	97.33	97.50	97.83	97.83	98.50	95.67	96.50	97.00	95.83	86.33	86.17	86.17	86.83	85.67	85.67	85.83	86.00	86.00	85.83	85.83	85.50	85.83	85.83	86.33	99.33	99.50	99.33	99.50	99.17	99.17	100.00	100.00	100.00	100.00	100.00	100.00	100.00	100.00	100.00	100.00	100.00	100.00	100.00		100.00
MW309759.1_strain RSA-18-01_Lindley_GVL_South_Africa	83.17	98.00	97.50	97.67	97.33	97.50	97.83	97.83	98.50	95.67	96.50	97.00	95.83	86.33	86.17	86.17	86.83	85.67	85.67	85.83	86.00	86.00	85.83	85.83	85.50	85.83	85.83	86.33	99.33	99.50	99.33	99.50	99.17	99.17	100.00	100.00	100.00	100.00	100.00	100.00	100.00	100.00	100.00	100.00	100.00	100.00	100.00	100.00
MW309758.1_strain RSA-17-11_Kerner_2_GVL_South_Africa	83.17	98.00	97.50	97.67	97.33	97.50	97.83	97.83	98.50	95.67	96.50	97.00	95.83	86.33	86.17	86.17	86.83	85.67	85.67	85.83	86.00	86.00	85.83	85.83	85.50	85.83	85.83	86.33	99.33	99.50	99.33	99.50	99.17	99.17	100.00	100.00	100.00	100.00	100.00	100.00	100.00	100.00	100.00	100.00	100.00	100.00	100.00	100.00	100.00
MW309756.1_strain RSA-17-09_Kandari_2_GVL_South_Africa	83.17	98.00	97.50	97.67	97.33	97.50	97.83	97.83	98.50	95.67	96.50	97.00	95.83	86.33	86.17	86.17	86.83	85.67	85.67	85.83	86.00	86.00	85.83	85.83	85.50	85.83	85.83	86.33	99.33	99.50	99.33	99.50	99.17	99.17	100.00	100.00	100.00	100.00	100.00	100.00	100.00	100.00	100.00	100.00	100.00	100.00	100.00	100.00	100.00
MW309754.1_strain RSA-17-07_Kadarka_GVL_South_Africa	83.17	98.00	97.50	97.67	97.33	97.50	97.83	97.83	98.50	95.67	96.50	97.00	95.83	86.33	86.17	86.17	86.83	85.67	85.67	85.83	86.00	86.00	85.83	85.83	85.50	85.83	85.83	86.33	99.33	99.50	99.33	99.50	99.17	99.17	100.00	100.00	100.00	100.00	100.00	100.00	100.00	100.00	100.00	100.00	100.00	100.00	100.00	100.00	100.00
MW309753.1_strain RSA-16-09_Huxelrebe_2_GVL_South_Africa	83.17	98.00	97.50	97.67	97.33	97.50	97.83	97.83	98.50	95.67	96.50	97.00	95.83	86.33	86.17	86.17	86.83	85.67	85.67	85.83	86.00	86.00	85.83	85.83	85.50	85.83	85.83	86.33	99.33	99.50	99.33	99.50	99.17	99.17	100.00	100.00	100.00	100.00	100.00	100.00	100.00	100.00	100.00	100.00	100.00	100.00	100.00	100.00	100.00
MW309743.1_strain RSA-12-02_Fernao_Pires_GVL_South_Africa	83.17	98.00	97.50	97.67	97.33	97.50	97.83	97.83	98.50	95.67	96.50	97.00	95.83	86.33	86.17	86.17	86.83	85.67	85.67	85.83	86.00	86.00	85.83	85.83	85.50	85.83	85.83	86.33	99.33	99.50	99.33	99.50	99.17	99.17	100.00	100.00	100.00	100.00	100.00	100.00	100.00	100.00	100.00	100.00	100.00	100.00	100.00	100.00	100.00
MW309722.1_strain RSA-05-08_Baroque_GVL_South_Africa	83.17	98.00	97.50	97.67	97.33	97.50	97.83	97.83	98.50	95.67	96.50	97.00	95.83	86.33	86.17	86.17	86.83	85.67	85.67	85.83	86.00	86.00	85.83	85.83	85.50	85.83	85.83	86.33	99.33	99.50	99.33	99.50	99.17	99.17	100.00	100.00	100.00	100.00	100.00	100.00	100.00	100.00	100.00	100.00	100.00	100.00	100.00	100.00	100.00
MW309717.1_strain RSA-03-06_Aigiorgitiko_GVL_South_Africa	83.17	98.00	97.50	97.67	97.33	97.50	97.83	97.83	98.50	95.67	96.50	97.00	95.83	86.33	86.17	86.17	86.83	85.67	85.67	85.83	86.00	86.00	85.83	85.83	85.50	85.83	85.83	86.33	99.33	99.50	99.33	99.50	99.17	99.17	100.00	100.00	100.00	100.00	100.00	100.00	100.00	100.00	100.00	100.00	100.00	100.00	100.00	100.00	100.00
MW309716.1_strain RSA-03-05_Agostenga_GVL_South_Africa	83.17	98.00	97.50	97.67	97.33	97.50	97.83	97.83	98.50	95.67	96.50	97.00	95.83	86.33	86.17	86.17	86.83	85.67	85.67	85.83	86.00	86.00	85.83	85.83	85.50	85.83	85.83	86.33	99.33	99.50	99.33	99.50	99.17	99.17	100.00	100.00	100.00	100.00	100.00	100.00	100.00	100.00	100.00	100.00	100.00	100.00	100.00	100.00	100.00
MW309714.1_strain RSA-03-01_Abdjouch_GVL_South_Africa	83.17	98.00	97.50	97.67	97.33	97.50	97.83	97.83	98.50	95.67	96.50	97.00	95.83	86.33	86.17	86.17	86.83	85.67	85.67	85.83	86.00	86.00	85.83	85.83	85.50	85.83	85.83	86.33	99.33	99.50	99.33	99.50	99.17	99.17	100.00	100.00	100.00	100.00	100.00	100.00	100.00	100.00	100.00	100.00	100.00	100.00	100.00	100.00	100.00
MW309803.1_strain RSA-36-06_Zinfandel_GVL_South_Africa	83.17	98.00	97.50	97.67	97.33	97.50	97.83	97.83	98.50	95.83	96.50	97.00	95.83	86.17	86.00	86.00	86.67	85.50	85.50	85.67	85.83	85.83	85.67	85.67	85.33	85.67	85.67	86.17	99.17	99.33	99.17	99.50	99.00	99.00	99.83	99.83	99.83	99.83	99.83	99.83	99.83	99.83	99.83	99.83	99.83	99.83	99.83	99.83	99.83
MW309785.1_strain RSA-30-03_Scheurebe_GVL_South_Africa	83.17	98.00	97.50	97.67	97.33	97.50	97.83	97.83	98.50	95.83	96.50	97.00	95.83	86.17	86.00	86.00	86.67	85.50	85.50	85.67	85.83	85.83	85.67	85.67	85.33	85.67	85.67	86.17	99.17	99.33	99.17	99.50	99.00	99.00	99.83	99.83	99.83	99.83	99.83	99.83	99.83	99.83	99.83	99.83	99.83	99.83	99.83	99.83	99.83
MW309784.1_strain RSA-30-01_Savatiano_GVL_South_Africa	83.17	98.00	97.50	97.67	97.33	97.50	97.83	97.83	98.50	95.83	96.50	97.00	95.83	86.17	86.00	86.00	86.67	85.50	85.50	85.67	85.83	85.83	85.67	85.67	85.33	85.67	85.67	86.17	99.17	99.33	99.17	99.50	99.00	99.00	99.83	99.83	99.83	99.83	99.83	99.83	99.83	99.83	99.83	99.83	99.83	99.83	99.83	99.83	99.83
MW309779.1_strain RSA-27-03_Reichensteiner_GVL_South_Africa	83.17	98.00	97.50	97.67	97.33	97.50	97.83	97.83	98.50	95.83	96.50	97.00	95.83	86.17	86.00	86.00	86.67	85.50	85.50	85.67	85.83	85.83	85.67	85.67	85.33	85.67	85.67	86.17	99.17	99.33	99.17	99.50	99.00	99.00	99.83	99.83	99.83	99.83	99.83	99.83	99.83	99.83	99.83	99.83	99.83	99.83	99.83	99.83	99.83
MW309765.1_strain RSA-21-05_Merlot_GVL_South_Africa	83.17	98.00	97.50	97.67	97.33	97.50	97.83	97.83	98.50	95.83	96.50	97.00	95.83	86.17	86.00	86.00	86.67	85.50	85.50	85.67	85.83	85.83	85.67	85.67	85.33	85.67	85.67	86.17	99.17	99.33	99.17	99.50	99.00	99.00	99.83	99.83	99.83	99.83	99.83	99.83	99.83	99.83	99.83	99.83	99.83	99.83	99.83	99.83	99.83
MW309723.1_strain RSA-05-09_Barrocal_GVL_South_Africa	83.17	98.00	97.50	97.67	97.33	97.50	97.83	97.83	98.50	95.83	96.50	97.00	95.83	86.17	86.00	86.00	86.67	85.50	85.50	85.67	85.83	85.83	85.67	85.67	85.33	85.67	85.67	86.17	99.17	99.33	99.17	99.50	99.00	99.00	99.83	99.83	99.83	99.83	99.83	99.83	99.83	99.83	99.83	99.83	99.83	99.83	99.83	99.83	99.83
MW309719.1_strain RSA-04-08_Anglianico_GVL_South_Africa	83.17	98.00	97.50	97.67	97.33	97.50	97.83	97.83	98.50	95.83	96.50	97.00	95.83	86.17	86.00	86.00	86.67	85.50	85.50	85.67	85.83	85.83	85.67	85.67	85.33	85.67	85.67	86.17	99.17	99.33	99.17	99.50	99.00	99.00	99.83	99.83	99.83	99.83	99.83	99.83	99.83	99.83	99.83	99.83	99.83	99.83	99.83	99.83	99.83
MW309801.1_strain RSA-35-09_Viura_GVL_South_Africa	83.00	97.83	97.33	97.50	97.50	97.33	97.67	97.67	98.33	95.50	96.33	96.83	95.67	86.50	86.33	86.33	87.00	85.83	85.83	86.00	86.17	86.17	86.00	86.00	85.67	86.00	86.00	86.50	99.17	99.33	99.17	99.33	99.00	99.00	99.83	99.83	99.83	99.83	99.83	99.83	99.83	99.83	99.83	99.83	99.83	99.83	99.83	99.83	99.83
MW309786.1_strain RSA-30-05_Schonberger_GVL_South_Africa	83.00	97.83	97.33	97.50	97.17	97.67	98.00	97.67	98.33	95.50	96.33	96.83	95.67	86.33	86.17	86.17	86.83	85.67	85.67	85.83	86.00	86.00	85.83	85.83	85.50	85.83	85.83	86.33	99.17	99.33	99.17	99.33	99.00	99.00	99.83	99.83	99.83	99.83	99.83	99.83	99.83	99.83	99.83	99.83	99.83	99.83	99.83	99.83	99.83
MW309737.1_strain RSA-10-07_Cornichon_violet_GVL_South_Africa	82.83	97.67	97.17	97.33	97.00	97.50	97.83	97.50	98.17	95.33	96.17	96.67	95.50	86.17	86.00	86.00	86.67	85.50	85.50	85.67	85.83	85.83	85.67	85.67	85.33	85.67	85.67	86.17	99.00	99.17	99.00	99.17	98.83	98.83	99.67	99.67	99.67	99.67	99.67	99.67	99.67	99.67	99.67	99.67	99.67	99.67	99.67	99.67	99.67
MW309749.1_strain RSA-15-07_Grillo_GVL_South_Africa	83.00	97.83	97.33	97.50	97.50	97.33	97.67	97.67	98.33	95.67	96.67	96.83	95.67	86.00	85.83	85.83	86.50	85.33	85.33	85.50	85.67	85.67	85.50	85.50	85.17	85.50	85.50	86.00	99.00	99.17	99.00	99.33	98.83	98.83	99.67	99.67	99.67	99.67	99.67	99.67	99.67	99.67	99.67	99.67	99.67	99.67	99.67	99.67	99.67
MW309726.1_strain RSA-06-08_Blauer_Limberger_GVL_South_Africa	83.17	97.83	97.33	97.50	97.17	97.33	97.67	97.67	98.33	95.67	96.33	96.83	95.67	86.00	85.83	85.83	86.50	85.33	85.33	85.50	85.67	85.67	85.50	85.50	85.17	85.50	85.50	86.00	99.00	99.17	99.00	99.33	98.83	98.83	99.67	99.67	99.67	99.67	99.67	99.67	99.67	99.67	99.67	99.67	99.67	99.67	99.67	99.67	99.67
MW309715.1_strain RSA-03-04_Agawam_GVL_South_Africa	83.00	97.83	97.33	97.50	97.17	97.33	97.67	97.67	98.33	95.67	96.33	96.83	95.67	86.00	85.83	85.83	86.50	85.33	85.33	85.50	85.67	85.67	85.50	85.50	85.17	85.50	85.50	86.00	99.00	99.17	99.00	99.33	98.83	98.83	99.67	99.67	99.67	99.67	99.67	99.67	99.67	99.67	99.67	99.67	99.67	99.67	99.67	99.67	99.67
MW309783.1_strain RSA-29-04_Sangioveto_Chiantigiani_GVL_South_Africa	83.17	97.67	97.17	97.33	97.00	97.50	97.83	97.50	98.17	95.33	96.50	96.67	95.50	86.17	86.00	86.00	86.67	85.50	85.50	85.67	85.83	85.83	85.67	85.67	85.33	85.67	85.67	86.17	99.00	99.17	99.00	99.17	98.83	99.17	99.67	99.67	99.67	99.67	99.67	99.67	99.67	99.67	99.67	99.67	99.67	99.67	99.67	99.67	99.67
MW309780.1_strain RSA-28-07_Roobernet_GVL_South_Africa	83.17	97.67	97.17	97.33	97.00	97.50	97.83	97.50	98.17	95.33	96.50	96.67	95.50	86.17	86.00	86.00	86.67	85.50	85.50	85.67	85.83	85.83	85.67	85.67	85.33	85.67	85.67	86.17	99.00	99.17	99.00	99.17	98.83	99.17	99.67	99.67	99.67	99.67	99.67	99.67	99.67	99.67	99.67	99.67	99.67	99.67	99.67	99.67	99.67
MW309748.1_strain RSA-15-05_Grenache_Noir_GVL_South_Africa	83.33	97.83	97.33	97.50	97.17	97.33	97.67	97.67	98.33	95.67	96.67	96.83	95.67	86.00	85.83	85.83	86.50	85.33	85.33	85.50	85.67	85.67	85.50	85.50	85.17	85.50	85.50	86.00	99.00	99.17	99.00	99.33	98.83	99.17	99.67	99.67	99.67	99.67	99.67	99.67	99.67	99.67	99.67	99.67	99.67	99.67	99.67	99.67	99.67
MW309793.1_strain RSA-33-10_Tibouren_GVL_South_Africa	83.17	97.83	97.33	97.50	97.17	97.33	97.67	97.67	98.33	95.50	96.33	96.83	95.67	86.33	86.17	86.17	86.83	85.67	85.67	85.83	86.00	86.00	85.83	85.83	85.50	85.83	85.83	86.33	99.17	99.33	99.17	99.33	99.00	99.00	99.83	99.83	99.83	99.83	99.83	99.83	99.83	99.83	99.83	99.83	99.83	99.83	99.83	99.83	99.83
MW309792.1_strain RSA-33-07_Teroldego_GVL_South_Africa	83.17	97.67	97.17	97.33	97.00	97.17	97.50	97.50	98.17	95.33	96.17	96.67	95.83	86.00	86.17	86.17	86.50	85.33	85.33	85.50	85.67	85.67	85.50	85.50	85.17	85.50	85.50	86.00	99.00	99.17	99.00	99.17	98.83	98.83	99.67	99.67	99.67	99.67	99.67	99.67	99.67	99.67	99.67	99.67	99.67	99.67	99.67	99.67	99.67
MW309777.1_strain RSA-25-09_Poulsaid_2_GVL_South_Africa	83.17	97.67	97.17	97.33	97.00	97.17	97.50	97.50	98.17	95.33	96.17	96.67	95.83	86.00	86.17	86.17	86.50	85.33	85.33	85.50	85.67	85.67	85.50	85.50	85.17	85.50	85.50	86.00	99.00	99.17	99.00	99.17	98.83	98.83	99.67	99.67	99.67	99.67	99.67	99.67	99.67	99.67	99.67	99.67	99.67	99.67	99.67	99.67	99.67
MW309790.1_strain RSA-31-11_Seneca_GVL_South_Africa	82.83	97.67	97.17	97.33	97.00	97.17	97.50	97.50	98.17	95.33	96.17	96.67	95.50	86.33	86.17	86.17	86.83	85.67	85.67	85.83	86.00	86.00	85.83	85.83	85.50	85.83	85.83	86.33	99.00	99.17	99.00	99.17	98.83	98.83	99.67	99.67	99.67	99.67	99.67	99.67	99.67	99.67	99.67	99.67	99.67	99.67	99.67	99.67	99.67
MW309713.1_strain RSA-02-09_V_shutteworthii_GVL_South_Africa	83.00	97.50	97.00	97.17	96.83	97.00	97.33	97.33	98.00	95.17	96.00	96.50	95.33	86.17	86.00	86.00	86.67	85.50	85.50	85.67	85.83	85.83	85.67	85.67	85.33	85.67	85.67	86.17	98.83	99.00	98.83	99.00	98.67	98.67	99.50	99.50	99.50	99.50	99.50	99.50	99.50	99.50	99.50	99.50	99.50	99.50	99.50	99.50	99.50
MW309733.1_strain RSA-09-06_Clairette_Egreneuse_GVL_South_Africa	82.83	97.33	96.83	97.00	96.67	97.17	97.50	97.17	97.83	95.00	95.83	96.33	95.17	86.17	85.67	85.67	86.67	85.50	85.50	85.67	85.83	85.83	85.67	85.67	85.33	85.67	85.67	86.17	98.67	98.83	98.67	98.83	98.50	98.50	99.33	99.33	99.33	99.33	99.33	99.33	99.33	99.33	99.33	99.33	99.33	99.33	99.33	99.33	99.33
MW309774.1_strain RSA-24-15_Optenhorst_GVL_South_Africa	82.83	98.00	97.50	97.67	97.33	97.50	97.83	97.83	98.50	96.00	96.17	96.33	95.50	85.83	85.67	85.67	86.33	85.17	85.17	85.33	85.50	85.50	85.33	85.33	85.00	85.33	85.33	85.83	99.00	99.17	99.00	99.17	98.83	99.17	99.00	99.00	99.00	99.00	99.00	99.00	99.00	99.00	99.00	99.00	99.00	99.00	99.00	99.00	99.00
MW309768.1_strain RSA-22-14_Mourisco_Tinto_GVL_South_Africa	82.83	98.00	97.50	97.67	97.33	97.50	97.83	97.83	98.50	96.00	96.17	96.33	95.50	85.83	85.67	85.67	86.33	85.17	85.17	85.33	85.50	85.50	85.33	85.33	85.00	85.33	85.33	85.83	99.00	99.17	99.00	99.17	98.83	99.17	99.00	99.00	99.00	99.00	99.00	99.00	99.00	99.00	99.00	99.00	99.00	99.00	99.00	99.00	99.00
MW309770.1_strain RSA-23-15_Muscat_St_Laurent_GVL_South_Africa	82.67	98.17	97.67	97.83	97.50	97.67	98.00	98.00	98.67	96.17	96.00	96.50	95.67	86.00	85.83	85.83	86.50	85.33	85.33	85.50	85.67	85.67	85.50	85.50	85.17	85.50	85.50	86.00	99.17	99.33	99.17	99.33	99.00	99.00	99.17	99.17	99.17	99.17	99.17	99.17	99.17	99.17	99.17	99.17	99.17	99.17	99.17	99.17	99.17
MW309766.1_strain RSA-21-13_Morio_Muscat_GVL_South_Africa	82.67	98.17	97.67	97.83	97.50	97.67	98.00	98.00	98.67	96.17	96.00	96.50	95.67	86.00	85.83	85.83	86.50	85.33	85.33	85.50	85.67	85.67	85.50	85.50	85.17	85.50	85.50	86.00	99.17	99.33	99.17	99.33	99.00	99.00	99.17	99.17	99.17	99.17	99.17	99.17	99.17	99.17	99.17	99.17	99.17	99.17	99.17	99.17	99.17
MW309762.1_strain RSA-19-14_Malvasia_Bianca_GVL_South_Africa	82.67	98.17	97.67	97.83	97.50	97.67	98.00	98.00	98.67	96.17	96.00	96.50	95.67	86.00	85.83	85.83	86.50	85.33	85.33	85.50	85.67	85.67	85.50	85.50	85.17	85.50	85.50	86.00	99.17	99.33	99.17	99.33	99.00	99.00	99.17	99.17	99.17	99.17	99.17	99.17	99.17	99.17	99.17	99.17	99.17	99.17	99.17	99.17	99.17
MW309761.1_strain RSA-19-13_Malbec_GVL_South_Africa	82.67	98.17	97.67	97.83	97.50	97.67	98.00	98.00	98.67	96.17	96.00	96.50	95.67	86.00	85.83	85.83	86.50	85.33	85.33	85.50	85.67	85.67	85.50	85.50	85.17	85.50	85.50	86.00	99.17	99.33	99.17	99.33	99.00	99.00	99.17	99.17	99.17	99.17	99.17	99.17	99.17	99.17	99.17	99.17	99.17	99.17	99.17	99.17	99.17
MW309728.1_strain RSA-07-15_Cataratto-1_GVL_South_Africa	82.67	98.17	97.67	97.83	97.50	97.67	98.00	98.00	98.67	96.17	96.00	96.50	95.67	86.00	85.83	85.83	86.50	85.33	85.33	85.50	85.67	85.67	85.50	85.50	85.17	85.50	85.50	86.00	99.17	99.33	99.17	99.33	99.00	99.00	99.17	99.17	99.17	99.17	99.17	99.17	99.17	99.17	99.17	99.17	99.17	99.17	99.17	99.17	99.17
MW309767.1_strain RSA-21-14_Moscatel_Negro_GVL_South_Africa	82.83	98.00	97.50	97.67	97.33	97.50	97.83	97.83	98.50	96.00	95.83	96.33	95.50	85.83	85.67	85.67	86.33	85.17	85.17	85.33	85.50	85.50	85.33	85.33	85.00	85.33	85.33	85.83	99.00	99.17	99.00	99.17	98.83	98.83	99.00	99.00	99.00	99.00	99.00	99.00	99.00	99.00	99.00	99.00	99.00	99.00	99.00	99.00	99.00
MW309727.1_strain RSA-07-14_Carignan-noir_GVL_South_Africa	82.67	98.00	97.50	97.67	97.33	97.50	97.83	97.83	98.50	96.00	95.83	96.33	95.50	85.83	85.67	85.67	86.33	85.17	85.17	85.33	85.50	85.50	85.33	85.33	85.00	85.33	85.33	85.83	99.00	99.17	99.00	99.17	98.83	98.83	99.00	99.00	99.00	99.00	99.00	99.00	99.00	99.00	99.00	99.00	99.00	99.00	99.00	99.00	99.00
MW309741.1_strain RSA-11-12_Donhepski_Muscat_GVL_South_Africa	82.83	98.17	97.67	97.83	97.50	97.67	98.00	98.00	98.67	95.83	95.67	96.17	95.33	86.00	85.83	85.83	86.50	85.33	85.33	85.50	85.67	85.67	85.50	85.83	85.17	85.50	85.50	86.33	99.00	99.17	99.00	99.17	98.83	98.83	99.00	99.00	99.00	99.00	99.00	99.00	99.00	99.00	99.00	99.00	99.00	99.00	99.00	99.00	99.00
MW309735.1_strain RSA-09-11_Colombard_2_GVL_South_Africa	83.00	97.83	97.33	97.50	97.17	97.33	97.67	97.67	98.33	95.50	95.67	95.83	95.00	85.67	85.50	85.50	86.17	85.00	85.00	85.17	85.33	85.33	85.17	85.50	84.83	85.17	85.17	86.00	98.67	98.83	98.67	98.83	98.50	98.83	98.67	98.67	98.67	98.67	98.67	98.67	98.67	98.67	98.67	98.67	98.67	98.67	98.67	98.67	98.67
MW309738.1_strain RSA-10-13_Zante_Corinthe_GVL_South_Africa	83.33	97.50	97.00	97.17	96.83	97.00	97.33	97.33	98.00	95.17	95.00	95.50	95.33	86.33	86.17	86.17	86.83	85.67	85.67	85.83	86.00	86.00	85.83	86.17	85.50	85.83	85.83	86.67	98.33	98.50	98.33	98.50	98.17	98.17	98.33	98.33	98.33	98.33	98.33	98.33	98.33	98.33	98.33	98.33	98.33	98.33	98.33	98.33	98.33
MW309732.1_strain RSA-09-04_Cinsault_Noir_GVL_South_Africa	82.67	98.17	97.67	97.83	97.50	97.67	98.00	98.00	98.67	95.83	95.67	96.17	95.33	86.00	85.83	85.83	86.50	85.33	85.33	85.50	85.67	85.67	85.50	85.50	85.17	85.50	85.50	86.00	99.00	99.17	99.00	99.17	98.83	98.83	99.00	99.00	99.00	99.00	99.00	99.00	99.00	99.00	99.00	99.00	99.00	99.00	99.00	99.00	99.00
MW309731.1_strain RSA-08-08_Chasselas_Blanc_2_GVL_South_Africa	83.00	98.17	97.67	97.83	97.50	97.67	98.00	98.00	98.67	95.83	95.67	96.17	95.33	86.17	86.00	86.00	86.67	85.50	85.50	85.67	85.83	85.83	85.67	85.67	85.33	85.67	85.67	86.17	99.00	99.17	99.00	99.17	98.83	98.83	99.00	99.00	99.00	99.00	99.00	99.00	99.00	99.00	99.00	99.00	99.00	99.00	99.00	99.00	99.00
MT319083.1_Razzegui_Tunisia	82.83	97.33	96.83	97.00	97.00	96.50	97.17	97.17	97.83	97.83	96.17	96.67	95.67	85.33	85.17	85.17	85.83	84.67	84.67	84.83	84.67	84.67	84.50	84.83	84.50	84.83	85.00	85.33	96.83	96.67	96.83	96.83	96.67	96.67	96.67	96.67	96.67	96.67	96.67	96.67	96.67	96.67	96.67	96.67	96.67	96.67	96.67	96.67	96.67
MT319082.1_Marsaoui_Tunisia	82.67	97.67	97.17	97.33	97.00	96.83	97.50	97.50	98.17	98.17	96.33	96.83	95.83	85.00	84.83	84.83	85.50	84.33	84.33	84.50	84.67	84.33	84.17	84.50	84.17	84.50	84.67	85.00	97.17	97.00	96.83	97.17	97.00	97.00	96.83	96.83	96.83	96.83	96.83	96.83	96.83	96.83	96.83	96.83	96.83	96.83	96.83	96.83	96.83
MT319081.1_Red Globe_Tunisia	82.67	97.50	97.33	97.33	97.17	97.00	97.33	97.33	98.00	98.17	96.33	96.50	95.83	85.00	84.83	84.83	85.50	84.33	84.33	84.50	84.67	84.33	84.17	84.50	84.17	84.50	84.50	85.00	97.00	96.83	96.67	97.00	96.83	96.83	96.67	96.67	96.67	96.67	96.67	96.67	96.67	96.67	96.67	96.67	96.67	96.67	96.67	96.67	96.67
MH681991.1_VL_Croatia	82.17	97.17	97.00	97.00	96.83	96.67	97.00	97.00	97.67	98.67	96.00	96.50	95.83	85.17	85.00	85.00	85.67	84.50	84.50	84.67	84.83	84.50	84.33	84.67	84.33	84.67	84.67	85.17	96.67	96.50	96.33	96.67	96.50	96.50	96.33	96.33	96.33	96.33	96.33	96.33	96.33	96.33	96.33	96.33	96.33	96.33	96.33	96.33	96.33
MH686191.1_SB_New Zealand	94.33	83.83	83.33	84.00	84.17	84.50	84.50	83.83	84.17	83.33	85.17	85.00	85.17	83.33	83.33	83.33	84.00	83.17	83.17	83.33	83.50	83.17	83.00	83.67	83.33	83.33	83.50	83.50	84.00	84.00	83.83	84.17	84.17	84.33	84.17	84.17	84.17	84.17	84.17	84.17	84.17	84.17	84.17	84.17	84.17	84.17	84.17	84.17	84.17
MW309791.1_strain RSA-32-11_Sultana_Thompson_Seedless_GVL_South_Africa	82.00	82.33	81.67	81.83	82.67	82.67	82.00	82.33	82.17	81.17	82.67	83.00	82.83	82.17	81.83	81.83	82.33	81.67	81.67	81.83	81.67	82.00	82.17	82.17	81.50	81.83	82.67	82.33	82.33	82.33	82.50	82.50	82.50	82.33	82.67	82.67	82.67	82.67	82.67	82.67	82.67	82.67	82.67	82.67	82.67	82.67	82.67	82.67	82.67
MW309789.1_strain RSA-31-09_Sercial_de_Madeira_2_GVL_South_Africa	82.00	82.33	81.67	81.83	82.67	82.67	82.00	82.33	82.17	81.17	82.67	83.00	82.83	82.17	81.83	81.83	82.33	81.67	81.67	81.83	81.67	82.00	82.17	82.17	81.50	81.83	82.67	82.33	82.33	82.33	82.50	82.50	82.50	82.33	82.67	82.67	82.67	82.67	82.67	82.67	82.67	82.67	82.67	82.67	82.67	82.67	82.67	82.67	82.67
MW309776.1_strain RSA-25-09_Poulsaid_GVL_South_Africa	82.00	82.33	81.67	81.83	82.67	82.67	82.00	82.33	82.17	81.17	82.67	83.00	82.83	82.17	81.83	81.83	82.33	81.67	81.67	81.83	81.67	82.00	82.17	82.17	81.50	81.83	82.67	82.33	82.33	82.33	82.50	82.50	82.50	82.33	82.67	82.67	82.67	82.67	82.67	82.67	82.67	82.67	82.67	82.67	82.67	82.67	82.67	82.67	82.67
MW309772.1_strain RSA-24-03_Nebbiolo_2_GVL_South_Africa	82.00	82.33	81.67	81.83	82.67	82.67	82.00	82.33	82.17	81.17	82.67	83.00	82.83	82.17	81.83	81.83	82.33	81.67	81.67	81.83	81.67	82.00	82.17	82.17	81.50	81.83	82.67	82.33	82.33	82.33	82.50	82.50	82.50	82.33	82.67	82.67	82.67	82.67	82.67	82.67	82.67	82.67	82.67	82.67	82.67	82.67	82.67	82.67	82.67
MW309757.1_strain RSA-17-11_Kerner_GVL_South_Africa	82.00	82.33	81.67	81.83	82.67	82.67	82.00	82.33	82.17	81.17	82.67	83.00	82.83	82.17	81.83	81.83	82.33	81.67	81.67	81.83	81.67	82.00	82.17	82.17	81.50	81.83	82.67	82.33	82.33	82.33	82.50	82.50	82.50	82.33	82.67	82.67	82.67	82.67	82.67	82.67	82.67	82.67	82.67	82.67	82.67	82.67	82.67	82.67	82.67
MW309755.1_strain RSA-17-09_Kandari_GVL_South_Africa	82.00	82.33	81.67	81.83	82.67	82.67	82.00	82.33	82.17	81.17	82.67	83.00	82.83	82.17	81.83	81.83	82.33	81.67	81.67	81.83	81.67	82.00	82.17	82.17	81.50	81.83	82.67	82.33	82.33	82.33	82.50	82.50	82.50	82.33	82.67	82.67	82.67	82.67	82.67	82.67	82.67	82.67	82.67	82.67	82.67	82.67	82.67	82.67	82.67
MW309750.1_strain RSA-15-10_Gruner_Veltliner_GVL_South_Africa	82.00	82.33	81.67	81.83	82.67	82.67	82.00	82.33	82.17	81.17	82.67	83.00	82.83	82.17	81.83	81.83	82.33	81.67	81.67	81.83	81.67	82.00	82.17	82.17	81.50	81.83	82.67	82.33	82.33	82.33	82.50	82.50	82.50	82.33	82.67	82.67	82.67	82.67	82.67	82.67	82.67	82.67	82.67	82.67	82.67	82.67	82.67	82.67	82.67
MW309747.1_strain RSA-13-08_Folle_blanche_GVL_South_Africa	82.00	82.33	81.67	81.83	82.67	82.67	82.00	82.33	82.17	81.17	82.67	83.00	82.83	82.17	81.83	81.83	82.33	81.67	81.67	81.83	81.67	82.00	82.17	82.17	81.50	81.83	82.67	82.33	82.33	82.33	82.50	82.50	82.50	82.33	82.67	82.67	82.67	82.67	82.67	82.67	82.67	82.67	82.67	82.67	82.67	82.67	82.67	82.67	82.67
MW309744.1_strain RSA-12-04_Farbtraube_GVL_South_Africa	82.00	82.33	81.67	81.83	82.67	82.67	82.00	82.33	82.17	81.17	82.67	83.00	82.83	82.17	81.83	81.83	82.33	81.67	81.67	81.83	81.67	82.00	82.17	82.17	81.50	81.83	82.67	82.33	82.33	82.33	82.50	82.50	82.50	82.33	82.67	82.67	82.67	82.67	82.67	82.67	82.67	82.67	82.67	82.67	82.67	82.67	82.67	82.67	82.67
MW309742.1_strain RSA-11-12_Donhepski_Muscat_2_GVL_South_Africa	82.00	82.33	81.67	81.83	82.67	82.67	82.00	82.33	82.17	81.17	82.67	83.00	82.83	82.17	81.83	81.83	82.33	81.67	81.67	81.83	81.67	82.00	82.17	82.17	81.50	81.83	82.67	82.33	82.33	82.33	82.50	82.50	82.50	82.33	82.67	82.67	82.67	82.67	82.67	82.67	82.67	82.67	82.67	82.67	82.67	82.67	82.67	82.67	82.67
MW309740.1_strain RSA-11-05_Delight_GVL_South_Africa	82.00	82.33	81.67	81.83	82.67	82.67	82.00	82.33	82.17	81.17	82.67	83.00	82.83	82.17	81.83	81.83	82.33	81.67	81.67	81.83	81.67	82.00	82.17	82.17	81.50	81.83	82.67	82.33	82.33	82.33	82.50	82.50	82.50	82.33	82.67	82.67	82.67	82.67	82.67	82.67	82.67	82.67	82.67	82.67	82.67	82.67	82.67	82.67	82.67
MW309734.1_strain RSA-09-11_Colombard_1_GVL_South_Africa	82.00	82.33	81.67	81.83	82.67	82.67	82.00	82.33	82.17	81.17	82.67	83.00	82.83	82.17	81.83	81.83	82.33	81.67	81.67	81.83	81.67	82.00	82.17	82.17	81.50	81.83	82.67	82.33	82.33	82.33	82.50	82.50	82.50	82.33	82.67	82.67	82.67	82.67	82.67	82.67	82.67	82.67	82.67	82.67	82.67	82.67	82.67	82.67	82.67
MW309730.1_strain RSA-08-08_Chasselas_Blanc_GVL_South_Africa	82.00	82.33	81.67	81.83	82.67	82.67	82.00	82.33	82.17	81.17	82.67	83.00	82.83	82.17	81.83	81.83	82.33	81.67	81.67	81.83	81.67	82.00	82.17	82.17	81.50	81.83	82.67	82.33	82.33	82.33	82.50	82.50	82.50	82.33	82.67	82.67	82.67	82.67	82.67	82.67	82.67	82.67	82.67	82.67	82.67	82.67	82.67	82.67	82.67
MW309725.1_strain RSA-05-11_Beauty_seedless_GVL_South_Africa	82.00	82.33	81.67	81.83	82.67	82.67	82.00	82.33	82.17	81.17	82.67	83.00	82.83	82.17	81.83	81.83	82.33	81.67	81.67	81.83	81.67	82.00	82.17	82.17	81.50	81.83	82.67	82.33	82.33	82.33	82.50	82.50	82.50	82.33	82.67	82.67	82.67	82.67	82.67	82.67	82.67	82.67	82.67	82.67	82.67	82.67	82.67	82.67	82.67
MW309745.1_strain RSA-12-06_Faberrebe_GVL_South_Africa	82.17	82.17	81.50	81.67	82.50	82.50	81.83	82.17	82.00	81.00	82.50	82.83	82.67	82.17	81.83	81.83	82.33	81.67	81.67	81.83	81.67	82.00	82.17	82.17	81.50	81.83	82.67	82.33	82.17	82.17	82.33	82.33	82.33	82.17	82.50	82.50	82.50	82.50	82.50	82.50	82.50	82.50	82.50	82.50	82.50	82.50	82.50	82.50	82.50
MW309760.1_strain RSA-18-09_Lambrusco_GVL_South_Africa	81.67	82.33	81.67	81.83	82.67	82.67	82.00	82.33	82.17	81.17	82.67	83.00	82.83	82.17	81.83	81.83	82.33	81.67	81.67	81.83	81.67	82.00	82.17	82.17	81.50	81.83	82.67	82.33	82.33	82.33	82.50	82.50	82.50	82.33	82.67	82.67	82.67	82.67	82.67	82.67	82.67	82.67	82.67	82.67	82.67	82.67	82.67	82.67	82.67
MW309752.1_strain RSA-16-09_Huxelrebe_GVL_South_Africa	81.83	82.00	81.33	81.50	82.33	82.33	81.67	82.00	81.83	80.83	82.33	82.67	82.50	81.83	81.50	81.50	82.00	81.33	81.33	81.50	81.33	81.67	81.83	81.83	81.17	81.50	82.33	82.00	82.00	82.00	82.17	82.17	82.17	82.00	82.33	82.33	82.33	82.33	82.33	82.33	82.33	82.33	82.33	82.33	82.33	82.33	82.33	82.33	82.33
MW309746.1_strain RSA-12-10_Emerald_Riesling_GVL_South_Africa	82.17	82.00	81.33	81.50	82.33	82.33	81.67	82.00	81.83	80.83	82.33	82.67	82.50	82.17	81.83	81.83	82.33	81.67	81.67	81.83	81.67	82.00	82.17	82.17	81.50	81.83	82.67	82.33	82.00	82.00	82.17	82.17	82.17	82.00	82.33	82.33	82.33	82.33	82.33	82.33	82.33	82.33	82.33	82.33	82.33	82.33	82.33	82.33	82.33
MT269789.1_TX-WAT39_USA	82.67	83.33	82.67	83.33	83.33	82.67	82.50	83.33	83.17	82.17	83.50	83.67	84.00	82.50	83.00	83.00	82.67	82.50	82.50	82.67	82.50	82.83	82.67	83.00	82.33	82.67	83.00	83.17	83.17	83.17	83.33	83.17	83.33	83.50	83.33	83.33	83.33	83.33	83.33	83.33	83.33	83.33	83.33	83.33	83.33	83.33	83.33	83.33	83.33
MT269788.1_TX-WAT20_USA	83.00	83.33	82.67	83.33	83.33	82.67	82.50	83.33	83.17	82.00	83.50	83.67	84.00	82.83	83.33	83.33	83.00	82.83	82.83	83.00	82.83	83.17	83.00	83.33	82.67	83.00	83.33	83.50	83.17	83.17	83.33	83.17	83.33	83.50	83.33	83.33	83.33	83.33	83.33	83.33	83.33	83.33	83.33	83.33	83.33	83.33	83.33	83.33	83.33
[truncated: 70 more columns]

## Sheet: Suppl. Table 3
GVL Coat Protein - aa identity between Greek and Foreign isolates (%)
	GVL-3	4.B13-1	75.B44-2	GB21/P4	X10	Ag29	PTH5	AG-1	PKs1-8	GB15	GB21/P2	Auth69/1	Ag24	5.G4-1	MW309809.1_strain RSA-55-02_Phoenix_GVL_South_Africa	MH686191.1_SB_New Zealand	MW309804.1_strain RSA-36-13_Welschriesling_GVL_South_Africa	MW309806.1_strain RSA-38-10_Kuhlmann_188-2_Marechal_Foch_GVL_South_Africa	MW309805.1_strain RSA-38-08_Villard_Blanc_GVL_South_Africa	MW309800.1_strain RSA-35-08_Vital_GVL_South_Africa	MW309799.1_strain RSA-35-05_Verdelho_GVL_South_Africa	MW309798.1_strain RSA-35-02_Valse_Inzolia_GVL_South_Africa	MW309796.1_strain RSA-34-05_Tribotu_Bianca_South_Africa	MW309795.1_strain RSA-33-12_Tinta_Barroca_2_GVL_South_Africa	MW309788.1_strain RSA-31-09_Sercial_de_Madeira_GVL_South_Africa	MW309787.1_strain RSA-30-08_Semillon_GVL_South_Africa	MW309781.1_strain RSA-28-10_Rotberger_GVL_South_Africa	MW309773.1_strain RSA-24-10_Noir_Hatiff_de_Marseilles_GVL_South_Africa	MW309771.1_strain RSA-24-03_Nebbiolo_GVL_South_Africa	MW309769.1_strain RSA-23-01_Muscat_d_Alexandrie_blanc_GVL_South_Africa	MW309764.1_strain RSA-21-03_Mazuelo_Nero_GVL_South_Africa	MW309759.1_strain RSA-18-01_Lindley_GVL_South_Africa	MW309758.1_strain RSA-17-11_Kerner_2_GVL_South_Africa	MW309756.1_strain RSA-17-09_Kandari_2_GVL_South_Africa	MW309754.1_strain RSA-17-07_Kadarka_GVL_South_Africa	MW309753.1_strain RSA-16-09_Huxelrebe_2_GVL_South_Africa	MW309743.1_strain RSA-12-02_Fernao_Pires_GVL_South_Africa	MW309722.1_strain RSA-05-08_Baroque_GVL_South_Africa	MW309717.1_strain RSA-03-06_Aigiorgitiko_GVL_South_Africa	MW309716.1_strain RSA-03-05_Agostenga_GVL_South_Africa	MW309714.1_strain RSA-03-01_Abdjouch_GVL_South_Africa	MW309803.1_strain RSA-36-06_Zinfandel_GVL_South_Africa	MW309785.1_strain RSA-30-03_Scheurebe_GVL_South_Africa	MW309784.1_strain RSA-30-01_Savatiano_GVL_South_Africa	MW309779.1_strain RSA-27-03_Reichensteiner_GVL_South_Africa	MW309765.1_strain RSA-21-05_Merlot_GVL_South_Africa	MW309723.1_strain RSA-05-09_Barrocal_GVL_South_Africa	MW309719.1_strain RSA-04-08_Anglianico_GVL_South_Africa	MW309801.1_strain RSA-35-09_Viura_GVL_South_Africa
GVL-3		89.00	89.00	88.50	89.50	89.50	89.00	89.50	89.50	89.50	89.50	89.50	89.00	90.50	89.50	96.00	89.50	89.50	89.50	89.50	89.50	89.50	89.50	89.50	89.50	89.50	89.50	89.50	89.50	89.50	89.50	89.50	89.50	89.50	89.50	89.50	89.50	89.50	89.50	89.50	89.50	89.50	89.50	89.50	89.50	89.50	89.50	89.50	89.50
4.B13-1	89.00		99.00	98.50	99.50	99.50	99.00	99.50	99.50	99.50	99.00	99.50	99.00	93.50	99.50	89.50	99.50	99.50	99.50	99.50	99.50	99.50	99.50	99.50	99.50	99.50	99.50	99.50	99.50	99.50	99.50	99.50	99.50	99.50	99.50	99.50	99.50	99.50	99.50	99.50	99.50	99.50	99.50	99.50	99.50	99.50	99.50	99.50	99.50
75.B44-2	89.00	99.00		98.50	99.50	99.50	99.00	99.50	99.50	99.50	99.00	99.50	99.00	93.50	99.50	89.50	99.50	99.50	99.50	99.50	99.50	99.50	99.50	99.50	99.50	99.50	99.50	99.50	99.50	99.50	99.50	99.50	99.50	99.50	99.50	99.50	99.50	99.50	99.50	99.50	99.50	99.50	99.50	99.50	99.50	99.50	99.50	99.50	99.50
GB21/P4	88.50	98.50	98.50		99.00	99.00	98.50	99.00	99.00	99.00	98.50	99.00	98.50	93.50	99.00	89.00	99.00	99.00	99.00	99.00	99.00	99.00	99.00	99.00	99.00	99.00	99.00	99.00	99.00	99.00	99.00	99.00	99.00	99.00	99.00	99.00	99.00	99.00	99.00	99.00	99.00	99.00	99.00	99.00	99.00	99.00	99.00	99.00	99.00
X10	89.50	99.50	99.50	99.00		100.00	99.50	100.00	100.00	100.00	99.50	100.00	99.50	94.00	100.00	90.00	100.00	100.00	100.00	100.00	100.00	100.00	100.00	100.00	100.00	100.00	100.00	100.00	100.00	100.00	100.00	100.00	100.00	100.00	100.00	100.00	100.00	100.00	100.00	100.00	100.00	100.00	100.00	100.00	100.00	100.00	100.00	100.00	100.00
Ag29	89.50	99.50	99.50	99.00	100.00		99.50	100.00	100.00	100.00	99.50	100.00	99.50	94.00	100.00	90.00	100.00	100.00	100.00	100.00	100.00	100.00	100.00	100.00	100.00	100.00	100.00	100.00	100.00	100.00	100.00	100.00	100.00	100.00	100.00	100.00	100.00	100.00	100.00	100.00	100.00	100.00	100.00	100.00	100.00	100.00	100.00	100.00	100.00
PTH5	89.00	99.00	99.00	98.50	99.50	99.50		99.50	99.50	99.50	99.00	99.50	99.00	93.50	99.50	89.50	99.50	99.50	99.50	99.50	99.50	99.50	99.50	99.50	99.50	99.50	99.50	99.50	99.50	99.50	99.50	99.50	99.50	99.50	99.50	99.50	99.50	99.50	99.50	99.50	99.50	99.50	99.50	99.50	99.50	99.50	99.50	99.50	99.50
AG-1	89.50	99.50	99.50	99.00	100.00	100.00	99.50		100.00	100.00	99.50	100.00	99.50	94.00	100.00	90.00	100.00	100.00	100.00	100.00	100.00	100.00	100.00	100.00	100.00	100.00	100.00	100.00	100.00	100.00	100.00	100.00	100.00	100.00	100.00	100.00	100.00	100.00	100.00	100.00	100.00	100.00	100.00	100.00	100.00	100.00	100.00	100.00	100.00
PKs1-8	89.50	99.50	99.50	99.00	100.00	100.00	99.50	100.00		100.00	99.50	100.00	99.50	94.00	100.00	90.00	100.00	100.00	100.00	100.00	100.00	100.00	100.00	100.00	100.00	100.00	100.00	100.00	100.00	100.00	100.00	100.00	100.00	100.00	100.00	100.00	100.00	100.00	100.00	100.00	100.00	100.00	100.00	100.00	100.00	100.00	100.00	100.00	100.00
GB15	89.50	99.50	99.50	99.00	100.00	100.00	99.50	100.00	100.00		99.50	100.00	99.50	94.00	100.00	90.00	100.00	100.00	100.00	100.00	100.00	100.00	100.00	100.00	100.00	100.00	100.00	100.00	100.00	100.00	100.00	100.00	100.00	100.00	100.00	100.00	100.00	100.00	100.00	100.00	100.00	100.00	100.00	100.00	100.00	100.00	100.00	100.00	100.00
GB21/P2	89.50	99.00	99.00	98.50	99.50	99.50	99.00	99.50	99.50	99.50		99.50	99.00	93.50	99.50	90.00	99.50	99.50	99.50	99.50	99.50	99.50	99.50	99.50	99.50	99.50	99.50	99.50	99.50	99.50	99.50	99.50	99.50	99.50	99.50	99.50	99.50	99.50	99.50	99.50	99.50	99.50	99.50	99.50	99.50	99.50	99.50	99.50	99.50
Auth69/1	89.50	99.50	99.50	99.00	100.00	100.00	99.50	100.00	100.00	100.00	99.50		99.50	94.00	100.00	90.00	100.00	100.00	100.00	100.00	100.00	100.00	100.00	100.00	100.00	100.00	100.00	100.00	100.00	100.00	100.00	100.00	100.00	100.00	100.00	100.00	100.00	100.00	100.00	100.00	100.00	100.00	100.00	100.00	100.00	100.00	100.00	100.00	100.00
Ag24	89.00	99.00	99.00	98.50	99.50	99.50	99.00	99.50	99.50	99.50	99.00	99.50		93.50	99.50	89.50	99.50	99.50	99.50	99.50	99.50	99.50	99.50	99.50	99.50	99.50	99.50	99.50	99.50	99.50	99.50	99.50	99.50	99.50	99.50	99.50	99.50	99.50	99.50	99.50	99.50	99.50	99.50	99.50	99.50	99.50	99.50	99.50	99.50
5.G4-1	90.50	93.50	93.50	93.50	94.00	94.00	93.50	94.00	94.00	94.00	93.50	94.00	93.50		94.00	92.00	94.00	94.00	94.00	94.00	94.00	94.00	94.00	94.00	94.00	94.00	94.00	94.00	94.00	94.00	94.00	94.00	94.00	94.00	94.00	94.00	94.00	94.00	94.00	94.00	94.00	94.00	94.00	94.00	94.00	94.00	94.00	94.00	94.00
MW309809.1_strain RSA-55-02_Phoenix_GVL_South_Africa	89.50	99.50	99.50	99.00	100.00	100.00	99.50	100.00	100.00	100.00	99.50	100.00	99.50	94.00		90.00	100.00	100.00	100.00	100.00	100.00	100.00	100.00	100.00	100.00	100.00	100.00	100.00	100.00	100.00	100.00	100.00	100.00	100.00	100.00	100.00	100.00	100.00	100.00	100.00	100.00	100.00	100.00	100.00	100.00	100.00	100.00	100.00	100.00
MH686191.1_SB_New Zealand	96.00	89.50	89.50	89.00	90.00	90.00	89.50	90.00	90.00	90.00	90.00	90.00	89.50	92.00	90.00		90.00	90.00	90.00	90.00	90.00	90.00	90.00	90.00	90.00	90.00	90.00	90.00	90.00	90.00	90.00	90.00	90.00	90.00	90.00	90.00	90.00	90.00	90.00	90.00	90.00	90.00	90.00	90.00	90.00	90.00	90.00	90.00	90.00
MW309804.1_strain RSA-36-13_Welschriesling_GVL_South_Africa	89.50	99.50	99.50	99.00	100.00	100.00	99.50	100.00	100.00	100.00	99.50	100.00	99.50	94.00	100.00	90.00		100.00	100.00	100.00	100.00	100.00	100.00	100.00	100.00	100.00	100.00	100.00	100.00	100.00	100.00	100.00	100.00	100.00	100.00	100.00	100.00	100.00	100.00	100.00	100.00	100.00	100.00	100.00	100.00	100.00	100.00	100.00	100.00
MW309806.1_strain RSA-38-10_Kuhlmann_188-2_Marechal_Foch_GVL_South_Africa	89.50	99.50	99.50	99.00	100.00	100.00	99.50	100.00	100.00	100.00	99.50	100.00	99.50	94.00	100.00	90.00	100.00		100.00	100.00	100.00	100.00	100.00	100.00	100.00	100.00	100.00	100.00	100.00	100.00	100.00	100.00	100.00	100.00	100.00	100.00	100.00	100.00	100.00	100.00	100.00	100.00	100.00	100.00	100.00	100.00	100.00	100.00	100.00
MW309805.1_strain RSA-38-08_Villard_Blanc_GVL_South_Africa	89.50	99.50	99.50	99.00	100.00	100.00	99.50	100.00	100.00	100.00	99.50	100.00	99.50	94.00	100.00	90.00	100.00	100.00		100.00	100.00	100.00	100.00	100.00	100.00	100.00	100.00	100.00	100.00	100.00	100.00	100.00	100.00	100.00	100.00	100.00	100.00	100.00	100.00	100.00	100.00	100.00	100.00	100.00	100.00	100.00	100.00	100.00	100.00
MW309800.1_strain RSA-35-08_Vital_GVL_South_Africa	89.50	99.50	99.50	99.00	100.00	100.00	99.50	100.00	100.00	100.00	99.50	100.00	99.50	94.00	100.00	90.00	100.00	100.00	100.00		100.00	100.00	100.00	100.00	100.00	100.00	100.00	100.00	100.00	100.00	100.00	100.00	100.00	100.00	100.00	100.00	100.00	100.00	100.00	100.00	100.00	100.00	100.00	100.00	100.00	100.00	100.00	100.00	100.00
MW309799.1_strain RSA-35-05_Verdelho_GVL_South_Africa	89.50	99.50	99.50	99.00	100.00	100.00	99.50	100.00	100.00	100.00	99.50	100.00	99.50	94.00	100.00	90.00	100.00	100.00	100.00	100.00		100.00	100.00	100.00	100.00	100.00	100.00	100.00	100.00	100.00	100.00	100.00	100.00	100.00	100.00	100.00	100.00	100.00	100.00	100.00	100.00	100.00	100.00	100.00	100.00	100.00	100.00	100.00	100.00
MW309798.1_strain RSA-35-02_Valse_Inzolia_GVL_South_Africa	89.50	99.50	99.50	99.00	100.00	100.00	99.50	100.00	100.00	100.00	99.50	100.00	99.50	94.00	100.00	90.00	100.00	100.00	100.00	100.00	100.00		100.00	100.00	100.00	100.00	100.00	100.00	100.00	100.00	100.00	100.00	100.00	100.00	100.00	100.00	100.00	100.00	100.00	100.00	100.00	100.00	100.00	100.00	100.00	100.00	100.00	100.00	100.00
MW309796.1_strain RSA-34-05_Tribotu_Bianca_South_Africa	89.50	99.50	99.50	99.00	100.00	100.00	99.50	100.00	100.00	100.00	99.50	100.00	99.50	94.00	100.00	90.00	100.00	100.00	100.00	100.00	100.00	100.00		100.00	100.00	100.00	100.00	100.00	100.00	100.00	100.00	100.00	100.00	100.00	100.00	100.00	100.00	100.00	100.00	100.00	100.00	100.00	100.00	100.00	100.00	100.00	100.00	100.00	100.00
MW309795.1_strain RSA-33-12_Tinta_Barroca_2_GVL_South_Africa	89.50	99.50	99.50	99.00	100.00	100.00	99.50	100.00	100.00	100.00	99.50	100.00	99.50	94.00	100.00	90.00	100.00	100.00	100.00	100.00	100.00	100.00	100.00		100.00	100.00	100.00	100.00	100.00	100.00	100.00	100.00	100.00	100.00	100.00	100.00	100.00	100.00	100.00	100.00	100.00	100.00	100.00	100.00	100.00	100.00	100.00	100.00	100.00
MW309788.1_strain RSA-31-09_Sercial_de_Madeira_GVL_South_Africa	89.50	99.50	99.50	99.00	100.00	100.00	99.50	100.00	100.00	100.00	99.50	100.00	99.50	94.00	100.00	90.00	100.00	100.00	100.00	100.00	100.00	100.00	100.00	100.00		100.00	100.00	100.00	100.00	100.00	100.00	100.00	100.00	100.00	100.00	100.00	100.00	100.00	100.00	100.00	100.00	100.00	100.00	100.00	100.00	100.00	100.00	100.00	100.00
MW309787.1_strain RSA-30-08_Semillon_GVL_South_Africa	89.50	99.50	99.50	99.00	100.00	100.00	99.50	100.00	100.00	100.00	99.50	100.00	99.50	94.00	100.00	90.00	100.00	100.00	100.00	100.00	100.00	100.00	100.00	100.00	100.00		100.00	100.00	100.00	100.00	100.00	100.00	100.00	100.00	100.00	100.00	100.00	100.00	100.00	100.00	100.00	100.00	100.00	100.00	100.00	100.00	100.00	100.00	100.00
MW309781.1_strain RSA-28-10_Rotberger_GVL_South_Africa	89.50	99.50	99.50	99.00	100.00	100.00	99.50	100.00	100.00	100.00	99.50	100.00	99.50	94.00	100.00	90.00	100.00	100.00	100.00	100.00	100.00	100.00	100.00	100.00	100.00	100.00		100.00	100.00	100.00	100.00	100.00	100.00	100.00	100.00	100.00	100.00	100.00	100.00	100.00	100.00	100.00	100.00	100.00	100.00	100.00	100.00	100.00	100.00
MW309773.1_strain RSA-24-10_Noir_Hatiff_de_Marseilles_GVL_South_Africa	89.50	99.50	99.50	99.00	100.00	100.00	99.50	100.00	100.00	100.00	99.50	100.00	99.50	94.00	100.00	90.00	100.00	100.00	100.00	100.00	100.00	100.00	100.00	100.00	100.00	100.00	100.00		100.00	100.00	100.00	100.00	100.00	100.00	100.00	100.00	100.00	100.00	100.00	100.00	100.00	100.00	100.00	100.00	100.00	100.00	100.00	100.00	100.00
MW309771.1_strain RSA-24-03_Nebbiolo_GVL_South_Africa	89.50	99.50	99.50	99.00	100.00	100.00	99.50	100.00	100.00	100.00	99.50	100.00	99.50	94.00	100.00	90.00	100.00	100.00	100.00	100.00	100.00	100.00	100.00	100.00	100.00	100.00	100.00	100.00		100.00	100.00	100.00	100.00	100.00	100.00	100.00	100.00	100.00	100.00	100.00	100.00	100.00	100.00	100.00	100.00	100.00	100.00	100.00	100.00
MW309769.1_strain RSA-23-01_Muscat_d_Alexandrie_blanc_GVL_South_Africa	89.50	99.50	99.50	99.00	100.00	100.00	99.50	100.00	100.00	100.00	99.50	100.00	99.50	94.00	100.00	90.00	100.00	100.00	100.00	100.00	100.00	100.00	100.00	100.00	100.00	100.00	100.00	100.00	100.00		100.00	100.00	100.00	100.00	100.00	100.00	100.00	100.00	100.00	100.00	100.00	100.00	100.00	100.00	100.00	100.00	100.00	100.00	100.00
MW309764.1_strain RSA-21-03_Mazuelo_Nero_GVL_South_Africa	89.50	99.50	99.50	99.00	100.00	100.00	99.50	100.00	100.00	100.00	99.50	100.00	99.50	94.00	100.00	90.00	100.00	100.00	100.00	100.00	100.00	100.00	100.00	100.00	100.00	100.00	100.00	100.00	100.00	100.00		100.00	100.00	100.00	100.00	100.00	100.00	100.00	100.00	100.00	100.00	100.00	100.00	100.00	100.00	100.00	100.00	100.00	100.00
MW309759.1_strain RSA-18-01_Lindley_GVL_South_Africa	89.50	99.50	99.50	99.00	100.00	100.00	99.50	100.00	100.00	100.00	99.50	100.00	99.50	94.00	100.00	90.00	100.00	100.00	100.00	100.00	100.00	100.00	100.00	100.00	100.00	100.00	100.00	100.00	100.00	100.00	100.00		100.00	100.00	100.00	100.00	100.00	100.00	100.00	100.00	100.00	100.00	100.00	100.00	100.00	100.00	100.00	100.00	100.00
MW309758.1_strain RSA-17-11_Kerner_2_GVL_South_Africa	89.50	99.50	99.50	99.00	100.00	100.00	99.50	100.00	100.00	100.00	99.50	100.00	99.50	94.00	100.00	90.00	100.00	100.00	100.00	100.00	100.00	100.00	100.00	100.00	100.00	100.00	100.00	100.00	100.00	100.00	100.00	100.00		100.00	100.00	100.00	100.00	100.00	100.00	100.00	100.00	100.00	100.00	100.00	100.00	100.00	100.00	100.00	100.00
MW309756.1_strain RSA-17-09_Kandari_2_GVL_South_Africa	89.50	99.50	99.50	99.00	100.00	100.00	99.50	100.00	100.00	100.00	99.50	100.00	99.50	94.00	100.00	90.00	100.00	100.00	100.00	100.00	100.00	100.00	100.00	100.00	100.00	100.00	100.00	100.00	100.00	100.00	100.00	100.00	100.00		100.00	100.00	100.00	100.00	100.00	100.00	100.00	100.00	100.00	100.00	100.00	100.00	100.00	100.00	100.00
MW309754.1_strain RSA-17-07_Kadarka_GVL_South_Africa	89.50	99.50	99.50	99.00	100.00	100.00	99.50	100.00	100.00	100.00	99.50	100.00	99.50	94.00	100.00	90.00	100.00	100.00	100.00	100.00	100.00	100.00	100.00	100.00	100.00	100.00	100.00	100.00	100.00	100.00	100.00	100.00	100.00	100.00		100.00	100.00	100.00	100.00	100.00	100.00	100.00	100.00	100.00	100.00	100.00	100.00	100.00	100.00
MW309753.1_strain RSA-16-09_Huxelrebe_2_GVL_South_Africa	89.50	99.50	99.50	99.00	100.00	100.00	99.50	100.00	100.00	100.00	99.50	100.00	99.50	94.00	100.00	90.00	100.00	100.00	100.00	100.00	100.00	100.00	100.00	100.00	100.00	100.00	100.00	100.00	100.00	100.00	100.00	100.00	100.00	100.00	100.00		100.00	100.00	100.00	100.00	100.00	100.00	100.00	100.00	100.00	100.00	100.00	100.00	100.00
MW309743.1_strain RSA-12-02_Fernao_Pires_GVL_South_Africa	89.50	99.50	99.50	99.00	100.00	100.00	99.50	100.00	100.00	100.00	99.50	100.00	99.50	94.00	100.00	90.00	100.00	100.00	100.00	100.00	100.00	100.00	100.00	100.00	100.00	100.00	100.00	100.00	100.00	100.00	100.00	100.00	100.00	100.00	100.00	100.00		100.00	100.00	100.00	100.00	100.00	100.00	100.00	100.00	100.00	100.00	100.00	100.00
MW309722.1_strain RSA-05-08_Baroque_GVL_South_Africa	89.50	99.50	99.50	99.00	100.00	100.00	99.50	100.00	100.00	100.00	99.50	100.00	99.50	94.00	100.00	90.00	100.00	100.00	100.00	100.00	100.00	100.00	100.00	100.00	100.00	100.00	100.00	100.00	100.00	100.00	100.00	100.00	100.00	100.00	100.00	100.00	100.00		100.00	100.00	100.00	100.00	100.00	100.00	100.00	100.00	100.00	100.00	100.00
MW309717.1_strain RSA-03-06_Aigiorgitiko_GVL_South_Africa	89.50	99.50	99.50	99.00	100.00	100.00	99.50	100.00	100.00	100.00	99.50	100.00	99.50	94.00	100.00	90.00	100.00	100.00	100.00	100.00	100.00	100.00	100.00	100.00	100.00	100.00	100.00	100.00	100.00	100.00	100.00	100.00	100.00	100.00	100.00	100.00	100.00	100.00		100.00	100.00	100.00	100.00	100.00	100.00	100.00	100.00	100.00	100.00
MW309716.1_strain RSA-03-05_Agostenga_GVL_South_Africa	89.50	99.50	99.50	99.00	100.00	100.00	99.50	100.00	100.00	100.00	99.50	100.00	99.50	94.00	100.00	90.00	100.00	100.00	100.00	100.00	100.00	100.00	100.00	100.00	100.00	100.00	100.00	100.00	100.00	100.00	100.00	100.00	100.00	100.00	100.00	100.00	100.00	100.00	100.00		100.00	100.00	100.00	100.00	100.00	100.00	100.00	100.00	100.00
MW309714.1_strain RSA-03-01_Abdjouch_GVL_South_Africa	89.50	99.50	99.50	99.00	100.00	100.00	99.50	100.00	100.00	100.00	99.50	100.00	99.50	94.00	100.00	90.00	100.00	100.00	100.00	100.00	100.00	100.00	100.00	100.00	100.00	100.00	100.00	100.00	100.00	100.00	100.00	100.00	100.00	100.00	100.00	100.00	100.00	100.00	100.00	100.00		100.00	100.00	100.00	100.00	100.00	100.00	100.00	100.00
MW309803.1_strain RSA-36-06_Zinfandel_GVL_South_Africa	89.50	99.50	99.50	99.00	100.00	100.00	99.50	100.00	100.00	100.00	99.50	100.00	99.50	94.00	100.00	90.00	100.00	100.00	100.00	100.00	100.00	100.00	100.00	100.00	100.00	100.00	100.00	100.00	100.00	100.00	100.00	100.00	100.00	100.00	100.00	100.00	100.00	100.00	100.00	100.00	100.00		100.00	100.00	100.00	100.00	100.00	100.00	100.00
MW309785.1_strain RSA-30-03_Scheurebe_GVL_South_Africa	89.50	99.50	99.50	99.00	100.00	100.00	99.50	100.00	100.00	100.00	99.50	100.00	99.50	94.00	100.00	90.00	100.00	100.00	100.00	100.00	100.00	100.00	100.00	100.00	100.00	100.00	100.00	100.00	100.00	100.00	100.00	100.00	100.00	100.00	100.00	100.00	100.00	100.00	100.00	100.00	100.00	100.00		100.00	100.00	100.00	100.00	100.00	100.00
MW309784.1_strain RSA-30-01_Savatiano_GVL_South_Africa	89.50	99.50	99.50	99.00	100.00	100.00	99.50	100.00	100.00	100.00	99.50	100.00	99.50	94.00	100.00	90.00	100.00	100.00	100.00	100.00	100.00	100.00	100.00	100.00	100.00	100.00	100.00	100.00	100.00	100.00	100.00	100.00	100.00	100.00	100.00	100.00	100.00	100.00	100.00	100.00	100.00	100.00	100.00		100.00	100.00	100.00	100.00	100.00
MW309779.1_strain RSA-27-03_Reichensteiner_GVL_South_Africa	89.50	99.50	99.50	99.00	100.00	100.00	99.50	100.00	100.00	100.00	99.50	100.00	99.50	94.00	100.00	90.00	100.00	100.00	100.00	100.00	100.00	100.00	100.00	100.00	100.00	100.00	100.00	100.00	100.00	100.00	100.00	100.00	100.00	100.00	100.00	100.00	100.00	100.00	100.00	100.00	100.00	100.00	100.00	100.00		100.00	100.00	100.00	100.00
MW309765.1_strain RSA-21-05_Merlot_GVL_South_Africa	89.50	99.50	99.50	99.00	100.00	100.00	99.50	100.00	100.00	100.00	99.50	100.00	99.50	94.00	100.00	90.00	100.00	100.00	100.00	100.00	100.00	100.00	100.00	100.00	100.00	100.00	100.00	100.00	100.00	100.00	100.00	100.00	100.00	100.00	100.00	100.00	100.00	100.00	100.00	100.00	100.00	100.00	100.00	100.00	100.00		100.00	100.00	100.00
MW309723.1_strain RSA-05-09_Barrocal_GVL_South_Africa	89.50	99.50	99.50	99.00	100.00	100.00	99.50	100.00	100.00	100.00	99.50	100.00	99.50	94.00	100.00	90.00	100.00	100.00	100.00	100.00	100.00	100.00	100.00	100.00	100.00	100.00	100.00	100.00	100.00	100.00	100.00	100.00	100.00	100.00	100.00	100.00	100.00	100.00	100.00	100.00	100.00	100.00	100.00	100.00	100.00	100.00		100.00	100.00
MW309719.1_strain RSA-04-08_Anglianico_GVL_South_Africa	89.50	99.50	99.50	99.00	100.00	100.00	99.50	100.00	100.00	100.00	99.50	100.00	99.50	94.00	100.00	90.00	100.00	100.00	100.00	100.00	100.00	100.00	100.00	100.00	100.00	100.00	100.00	100.00	100.00	100.00	100.00	100.00	100.00	100.00	100.00	100.00	100.00	100.00	100.00	100.00	100.00	100.00	100.00	100.00	100.00	100.00	100.00		100.00
MW309801.1_strain RSA-35-09_Viura_GVL_South_Africa	89.50	99.50	99.50	99.00	100.00	100.00	99.50	100.00	100.00	100.00	99.50	100.00	99.50	94.00	100.00	90.00	100.00	100.00	100.00	100.00	100.00	100.00	100.00	100.00	100.00	100.00	100.00	100.00	100.00	100.00	100.00	100.00	100.00	100.00	100.00	100.00	100.00	100.00	100.00	100.00	100.00	100.00	100.00	100.00	100.00	100.00	100.00	100.00
MW309786.1_strain RSA-30-05_Schonberger_GVL_South_Africa	89.50	99.50	99.50	99.00	100.00	100.00	99.50	100.00	100.00	100.00	99.50	100.00	99.50	94.00	100.00	90.00	100.00	100.00	100.00	100.00	100.00	100.00	100.00	100.00	100.00	100.00	100.00	100.00	100.00	100.00	100.00	100.00	100.00	100.00	100.00	100.00	100.00	100.00	100.00	100.00	100.00	100.00	100.00	100.00	100.00	100.00	100.00	100.00	100.00
MW309737.1_strain RSA-10-07_Cornichon_violet_GVL_South_Africa	89.50	99.50	99.50	99.00	100.00	100.00	99.50	100.00	100.00	100.00	99.50	100.00	99.50	94.00	100.00	90.00	100.00	100.00	100.00	100.00	100.00	100.00	100.00	100.00	100.00	100.00	100.00	100.00	100.00	100.00	100.00	100.00	100.00	100.00	100.00	100.00	100.00	100.00	100.00	100.00	100.00	100.00	100.00	100.00	100.00	100.00	100.00	100.00	100.00
MW309749.1_strain RSA-15-07_Grillo_GVL_South_Africa	89.50	99.50	99.50	99.00	100.00	100.00	99.50	100.00	100.00	100.00	99.50	100.00	99.50	94.00	100.00	90.00	100.00	100.00	100.00	100.00	100.00	100.00	100.00	100.00	100.00	100.00	100.00	100.00	100.00	100.00	100.00	100.00	100.00	100.00	100.00	100.00	100.00	100.00	100.00	100.00	100.00	100.00	100.00	100.00	100.00	100.00	100.00	100.00	100.00
MW309726.1_strain RSA-06-08_Blauer_Limberger_GVL_South_Africa	89.50	99.50	99.50	99.00	100.00	100.00	99.50	100.00	100.00	100.00	99.50	100.00	99.50	94.00	100.00	90.00	100.00	100.00	100.00	100.00	100.00	100.00	100.00	100.00	100.00	100.00	100.00	100.00	100.00	100.00	100.00	100.00	100.00	100.00	100.00	100.00	100.00	100.00	100.00	100.00	100.00	100.00	100.00	100.00	100.00	100.00	100.00	100.00	100.00
MW309715.1_strain RSA-03-04_Agawam_GVL_South_Africa	89.50	99.50	99.50	99.00	100.00	100.00	99.50	100.00	100.00	100.00	99.50	100.00	99.50	94.00	100.00	90.00	100.00	100.00	100.00	100.00	100.00	100.00	100.00	100.00	100.00	100.00	100.00	100.00	100.00	100.00	100.00	100.00	100.00	100.00	100.00	100.00	100.00	100.00	100.00	100.00	100.00	100.00	100.00	100.00	100.00	100.00	100.00	100.00	100.00
MW309793.1_strain RSA-33-10_Tibouren_GVL_South_Africa	89.50	99.50	99.50	99.00	100.00	100.00	99.50	100.00	100.00	100.00	99.50	100.00	99.50	94.00	100.00	90.00	100.00	100.00	100.00	100.00	100.00	100.00	100.00	100.00	100.00	100.00	100.00	100.00	100.00	100.00	100.00	100.00	100.00	100.00	100.00	100.00	100.00	100.00	100.00	100.00	100.00	100.00	100.00	100.00	100.00	100.00	100.00	100.00	100.00
MW309792.1_strain RSA-33-07_Teroldego_GVL_South_Africa	89.50	99.50	99.50	99.00	100.00	100.00	99.50	100.00	100.00	100.00	99.50	100.00	99.50	94.00	100.00	90.00	100.00	100.00	100.00	100.00	100.00	100.00	100.00	100.00	100.00	100.00	100.00	100.00	100.00	100.00	100.00	100.00	100.00	100.00	100.00	100.00	100.00	100.00	100.00	100.00	100.00	100.00	100.00	100.00	100.00	100.00	100.00	100.00	100.00
MW309777.1_strain RSA-25-09_Poulsaid_2_GVL_South_Africa	89.50	99.50	99.50	99.00	100.00	100.00	99.50	100.00	100.00	100.00	99.50	100.00	99.50	94.00	100.00	90.00	100.00	100.00	100.00	100.00	100.00	100.00	100.00	100.00	100.00	100.00	100.00	100.00	100.00	100.00	100.00	100.00	100.00	100.00	100.00	100.00	100.00	100.00	100.00	100.00	100.00	100.00	100.00	100.00	100.00	100.00	100.00	100.00	100.00
MW309770.1_strain RSA-23-15_Muscat_St_Laurent_GVL_South_Africa	89.50	99.50	99.50	99.00	100.00	100.00	99.50	100.00	100.00	100.00	99.50	100.00	99.50	94.00	100.00	90.00	100.00	100.00	100.00	100.00	100.00	100.00	100.00	100.00	100.00	100.00	100.00	100.00	100.00	100.00	100.00	100.00	100.00	100.00	100.00	100.00	100.00	100.00	100.00	100.00	100.00	100.00	100.00	100.00	100.00	100.00	100.00	100.00	100.00
MW309766.1_strain RSA-21-13_Morio_Muscat_GVL_South_Africa	89.50	99.50	99.50	99.00	100.00	100.00	99.50	100.00	100.00	100.00	99.50	100.00	99.50	94.00	100.00	90.00	100.00	100.00	100.00	100.00	100.00	100.00	100.00	100.00	100.00	100.00	100.00	100.00	100.00	100.00	100.00	100.00	100.00	100.00	100.00	100.00	100.00	100.00	100.00	100.00	100.00	100.00	100.00	100.00	100.00	100.00	100.00	100.00	100.00
MW309762.1_strain RSA-19-14_Malvasia_Bianca_GVL_South_Africa	89.50	99.50	99.50	99.00	100.00	100.00	99.50	100.00	100.00	100.00	99.50	100.00	99.50	94.00	100.00	90.00	100.00	100.00	100.00	100.00	100.00	100.00	100.00	100.00	100.00	100.00	100.00	100.00	100.00	100.00	100.00	100.00	100.00	100.00	100.00	100.00	100.00	100.00	100.00	100.00	100.00	100.00	100.00	100.00	100.00	100.00	100.00	100.00	100.00
MW309761.1_strain RSA-19-13_Malbec_GVL_South_Africa	89.50	99.50	99.50	99.00	100.00	100.00	99.50	100.00	100.00	100.00	99.50	100.00	99.50	94.00	100.00	90.00	100.00	100.00	100.00	100.00	100.00	100.00	100.00	100.00	100.00	100.00	100.00	100.00	100.00	100.00	100.00	100.00	100.00	100.00	100.00	100.00	100.00	100.00	100.00	100.00	100.00	100.00	100.00	100.00	100.00	100.00	100.00	100.00	100.00
MW309728.1_strain RSA-07-15_Cataratto-1_GVL_South_Africa	89.50	99.50	99.50	99.00	100.00	100.00	99.50	100.00	100.00	100.00	99.50	100.00	99.50	94.00	100.00	90.00	100.00	100.00	100.00	100.00	100.00	100.00	100.00	100.00	100.00	100.00	100.00	100.00	100.00	100.00	100.00	100.00	100.00	100.00	100.00	100.00	100.00	100.00	100.00	100.00	100.00	100.00	100.00	100.00	100.00	100.00	100.00	100.00	100.00
MW309732.1_strain RSA-09-04_Cinsault_Noir_GVL_South_Africa	89.50	99.50	99.50	99.00	100.00	100.00	99.50	100.00	100.00	100.00	99.50	100.00	99.50	94.00	100.00	90.00	100.00	100.00	100.00	100.00	100.00	100.00	100.00	100.00	100.00	100.00	100.00	100.00	100.00	100.00	100.00	100.00	100.00	100.00	100.00	100.00	100.00	100.00	100.00	100.00	100.00	100.00	100.00	100.00	100.00	100.00	100.00	100.00	100.00
MW309731.1_strain RSA-08-08_Chasselas_Blanc_2_GVL_South_Africa	89.50	99.50	99.50	99.00	100.00	100.00	99.50	100.00	100.00	100.00	99.50	100.00	99.50	94.00	100.00	90.00	100.00	100.00	100.00	100.00	100.00	100.00	100.00	100.00	100.00	100.00	100.00	100.00	100.00	100.00	100.00	100.00	100.00	100.00	100.00	100.00	100.00	100.00	100.00	100.00	100.00	100.00	100.00	100.00	100.00	100.00	100.00	100.00	100.00
MT319083.1_Razzegui_Tunisia	89.50	99.50	99.50	99.00	100.00	100.00	99.50	100.00	100.00	100.00	99.50	100.00	99.50	94.00	100.00	90.00	100.00	100.00	100.00	100.00	100.00	100.00	100.00	100.00	100.00	100.00	100.00	100.00	100.00	100.00	100.00	100.00	100.00	100.00	100.00	100.00	100.00	100.00	100.00	100.00	100.00	100.00	100.00	100.00	100.00	100.00	100.00	100.00	100.00
MT319082.1_Marsaoui_Tunisia	89.50	99.50	99.50	99.00	100.00	100.00	99.50	100.00	100.00	100.00	99.50	100.00	99.50	94.00	100.00	90.00	100.00	100.00	100.00	100.00	100.00	100.00	100.00	100.00	100.00	100.00	100.00	100.00	100.00	100.00	100.00	100.00	100.00	100.00	100.00	100.00	100.00	100.00	100.00	100.00	100.00	100.00	100.00	100.00	100.00	100.00	100.00	100.00	100.00
MT319081.1_Red Globe_Tunisia	89.50	99.50	99.50	99.00	100.00	100.00	99.50	100.00	100.00	100.00	99.50	100.00	99.50	94.00	100.00	90.00	100.00	100.00	100.00	100.00	100.00	100.00	100.00	100.00	100.00	100.00	100.00	100.00	100.00	100.00	100.00	100.00	100.00	100.00	100.00	100.00	100.00	100.00	100.00	100.00	100.00	100.00	100.00	100.00	100.00	100.00	100.00	100.00	100.00
MH681991.1_VL_Croatia	89.50	99.50	99.50	99.00	100.00	100.00	99.50	100.00	100.00	100.00	99.50	100.00	99.50	94.00	100.00	90.00	100.00	100.00	100.00	100.00	100.00	100.00	100.00	100.00	100.00	100.00	100.00	100.00	100.00	100.00	100.00	100.00	100.00	100.00	100.00	100.00	100.00	100.00	100.00	100.00	100.00	100.00	100.00	100.00	100.00	100.00	100.00	100.00	100.00
MW309767.1_strain RSA-21-14_Moscatel_Negro_GVL_South_Africa	90.00	99.00	99.00	98.50	99.50	99.50	99.00	99.50	99.50	99.50	99.00	99.50	99.00	93.50	99.50	90.50	99.50	99.50	99.50	99.50	99.50	99.50	99.50	99.50	99.50	99.50	99.50	99.50	99.50	99.50	99.50	99.50	99.50	99.50	99.50	99.50	99.50	99.50	99.50	99.50	99.50	99.50	99.50	99.50	99.50	99.50	99.50	99.50	99.50
MW309783.1_strain RSA-29-04_Sangioveto_Chiantigiani_GVL_South_Africa	89.50	99.00	99.00	98.50	99.50	99.50	99.00	99.50	99.50	99.50	100.00	99.50	99.00	93.50	99.50	90.00	99.50	99.50	99.50	99.50	99.50	99.50	99.50	99.50	99.50	99.50	99.50	99.50	99.50	99.50	99.50	99.50	99.50	99.50	99.50	99.50	99.50	99.50	99.50	99.50	99.50	99.50	99.50	99.50	99.50	99.50	99.50	99.50	99.50
MW309780.1_strain RSA-28-07_Roobernet_GVL_South_Africa	89.50	99.00	99.00	98.50	99.50	99.50	99.00	99.50	99.50	99.50	100.00	99.50	99.00	93.50	99.50	90.00	99.50	99.50	99.50	99.50	99.50	99.50	99.50	99.50	99.50	99.50	99.50	99.50	99.50	99.50	99.50	99.50	99.50	99.50	99.50	99.50	99.50	99.50	99.50	99.50	99.50	99.50	99.50	99.50	99.50	99.50	99.50	99.50	99.50
MW309748.1_strain RSA-15-05_Grenache_Noir_GVL_South_Africa	89.50	99.00	99.00	98.50	99.50	99.50	99.00	99.50	99.50	99.50	100.00	99.50	99.00	93.50	99.50	90.00	99.50	99.50	99.50	99.50	99.50	99.50	99.50	99.50	99.50	99.50	99.50	99.50	99.50	99.50	99.50	99.50	99.50	99.50	99.50	99.50	99.50	99.50	99.50	99.50	99.50	99.50	99.50	99.50	99.50	99.50	99.50	99.50	99.50
MW309774.1_strain RSA-24-15_Optenhorst_GVL_South_Africa	89.50	99.00	99.00	98.50	99.50	99.50	99.00	99.50	99.50	99.50	100.00	99.50	99.00	93.50	99.50	90.00	99.50	99.50	99.50	99.50	99.50	99.50	99.50	99.50	99.50	99.50	99.50	99.50	99.50	99.50	99.50	99.50	99.50	99.50	99.50	99.50	99.50	99.50	99.50	99.50	99.50	99.50	99.50	99.50	99.50	99.50	99.50	99.50	99.50
MW309768.1_strain RSA-22-14_Mourisco_Tinto_GVL_South_Africa	89.50	99.00	99.00	98.50	99.50	99.50	99.00	99.50	99.50	99.50	100.00	99.50	99.00	93.50	99.50	90.00	99.50	99.50	99.50	99.50	99.50	99.50	99.50	99.50	99.50	99.50	99.50	99.50	99.50	99.50	99.50	99.50	99.50	99.50	99.50	99.50	99.50	99.50	99.50	99.50	99.50	99.50	99.50	99.50	99.50	99.50	99.50	99.50	99.50
MW309741.1_strain RSA-11-12_Donhepski_Muscat_GVL_South_Africa	90.00	99.00	99.00	98.50	99.50	99.50	99.00	99.50	99.50	99.50	99.00	99.50	99.00	93.50	99.50	90.50	99.50	99.50	99.50	99.50	99.50	99.50	99.50	99.50	99.50	99.50	99.50	99.50	99.50	99.50	99.50	99.50	99.50	99.50	99.50	99.50	99.50	99.50	99.50	99.50	99.50	99.50	99.50	99.50	99.50	99.50	99.50	99.50	99.50
MW309738.1_strain RSA-10-13_Zante_Corinthe_GVL_South_Africa	90.00	99.00	99.00	98.50	99.50	99.50	99.00	99.50	99.50	99.50	99.00	99.50	99.00	93.50	99.50	90.50	99.50	99.50	99.50	99.50	99.50	99.50	99.50	99.50	99.50	99.50	99.50	99.50	99.50	99.50	99.50	99.50	99.50	99.50	99.50	99.50	99.50	99.50	99.50	99.50	99.50	99.50	99.50	99.50	99.50	99.50	99.50	99.50	99.50
MW309735.1_strain RSA-09-11_Colombard_2_GVL_South_Africa	90.00	98.50	98.50	98.00	99.00	99.00	98.50	99.00	99.00	99.00	99.50	99.00	98.50	93.00	99.00	90.50	99.00	99.00	99.00	99.00	99.00	99.00	99.00	99.00	99.00	99.00	99.00	99.00	99.00	99.00	99.00	99.00	99.00	99.00	99.00	99.00	99.00	99.00	99.00	99.00	99.00	99.00	99.00	99.00	99.00	99.00	99.00	99.00	99.00
MW309797.1_strain RSA-34-12_Tinta_Cao_GVL_South_Africa	89.50	99.00	99.00	98.50	99.50	99.50	99.00	99.50	99.50	99.50	99.00	99.50	99.00	94.00	99.50	90.00	99.50	99.50	99.50	99.50	99.50	99.50	99.50	99.50	99.50	99.50	99.50	99.50	99.50	99.50	99.50	99.50	99.50	99.50	99.50	99.50	99.50	99.50	99.50	99.50	99.50	99.50	99.50	99.50	99.50	99.50	99.50	99.50	99.50
MW309775.1_strain RSA-25-01_Palomino_GVL_South_Africa	89.50	99.00	99.00	98.50	99.50	99.50	99.00	99.50	99.50	99.50	99.00	99.50	99.00	94.00	99.50	90.00	99.50	99.50	99.50	99.50	99.50	99.50	99.50	99.50	99.50	99.50	99.50	99.50	99.50	99.50	99.50	99.50	99.50	99.50	99.50	99.50	99.50	99.50	99.50	99.50	99.50	99.50	99.50	99.50	99.50	99.50	99.50	99.50	99.50
MW309778.1_strain RSA-25-12_Palomino_de_Jerez_GVL_South_Africa	89.50	98.50	98.50	98.00	99.00	99.00	98.50	99.00	99.00	99.00	99.50	99.00	98.50	93.50	99.00	90.00	99.00	99.00	99.00	99.00	99.00	99.00	99.00	99.00	99.00	99.00	99.00	99.00	99.00	99.00	99.00	99.00	99.00	99.00	99.00	99.00	99.00	99.00	99.00	99.00	99.00	99.00	99.00	99.00	99.00	99.00	99.00	99.00	99.00
MW309782.1_strain RSA-28-13_Rotgipfler_GVL_South_Africa	89.50	98.50	98.50	98.00	99.00	99.00	98.50	99.00	99.00	99.00	98.50	99.00	98.50	94.50	99.00	90.50	99.00	99.00	99.00	99.00	99.00	99.00	99.00	99.00	99.00	99.00	99.00	99.00	99.00	99.00	99.00	99.00	99.00	99.00	99.00	99.00	99.00	99.00	99.00	99.00	99.00	99.00	99.00	99.00	99.00	99.00	99.00	99.00	99.00
MW309790.1_strain RSA-31-11_Seneca_GVL_South_Africa	89.50	99.00	99.00	98.50	99.50	99.50	99.00	99.50	99.50	99.50	99.00	99.50	99.00	93.50	99.50	90.00	99.50	99.50	99.50	99.50	99.50	99.50	99.50	99.50	99.50	99.50	99.50	99.50	99.50	99.50	99.50	99.50	99.50	99.50	99.50	99.50	99.50	99.50	99.50	99.50	99.50	99.50	99.50	99.50	99.50	99.50	99.50	99.50	99.50
MW309713.1_strain RSA-02-09_V_shutteworthii_GVL_South_Africa	89.50	99.00	99.00	98.50	99.50	99.50	99.00	99.50	99.50	99.50	99.00	99.50	99.00	93.50	99.50	90.00	99.50	99.50	99.50	99.50	99.50	99.50	99.50	99.50	99.50	99.50	99.50	99.50	99.50	99.50	99.50	99.50	99.50	99.50	99.50	99.50	99.50	99.50	99.50	99.50	99.50	99.50	99.50	99.50	99.50	99.50	99.50	99.50	99.50
MW309727.1_strain RSA-07-14_Carignan-noir_GVL_South_Africa	89.50	99.00	99.00	98.50	99.50	99.50	99.00	99.50	99.50	99.50	99.00	99.50	99.00	93.50	99.50	90.00	99.50	99.50	99.50	99.50	99.50	99.50	99.50	99.50	99.50	99.50	99.50	99.50	99.50	99.50	99.50	99.50	99.50	99.50	99.50	99.50	99.50	99.50	99.50	99.50	99.50	99.50	99.50	99.50	99.50	99.50	99.50	99.50	99.50
MW309733.1_strain RSA-09-06_Clairette_Egreneuse_GVL_South_Africa	89.00	99.00	99.00	98.50	99.50	99.50	99.00	99.50	99.50	99.50	99.00	99.50	99.00	93.50	99.50	89.50	99.50	99.50	99.50	99.50	99.50	99.50	99.50	99.50	99.50	99.50	99.50	99.50	99.50	99.50	99.50	99.50	99.50	99.50	99.50	99.50	99.50	99.50	99.50	99.50	99.50	99.50	99.50	99.50	99.50	99.50	99.50	99.50	99.50
OK042111.1_CH37-19S_France	90.50	93.50	93.50	93.50	94.00	94.00	93.50	94.00	94.00	94.00	93.50	94.00	93.50	100.00	94.00	92.00	94.00	94.00	94.00	94.00	94.00	94.00	94.00	94.00	94.00	94.00	94.00	94.00	94.00	94.00	94.00	94.00	94.00	94.00	94.00	94.00	94.00	94.00	94.00	94.00	94.00	94.00	94.00	94.00	94.00	94.00	94.00	94.00	94.00
OK042110.1_CH30-75M_France	90.50	93.50	93.50	93.50	94.00	94.00	93.50	94.00	94.00	94.00	93.50	94.00	93.50	100.00	94.00	92.00	94.00	94.00	94.00	94.00	94.00	94.00	94.00	94.00	94.00	94.00	94.00	94.00	94.00	94.00	94.00	94.00	94.00	94.00	94.00	94.00	94.00	94.00	94.00	94.00	94.00	94.00	94.00	94.00	94.00	94.00	94.00	94.00	94.00
MW309808.1_strain RSA-55-01_Staufer_GVL_South_Africa	91.00	93.00	93.00	93.00	93.50	93.50	93.00	93.50	93.50	93.50	93.00	93.50	93.00	99.50	93.50	92.50	93.50	93.50	93.50	93.50	93.50	93.50	93.50	93.50	93.50	93.50	93.50	93.50	93.50	93.50	93.50	93.50	93.50	93.50	93.50	93.50	93.50	93.50	93.50	93.50	93.50	93.50	93.50	93.50	93.50	93.50	93.50	93.50	93.50
MW309807.1_strain RSA-50-05_Tannat_GVL_South_Africa	91.00	93.00	93.00	93.00	93.50	93.50	93.00	93.50	93.50	93.50	93.00	93.50	93.00	99.50	93.50	92.50	93.50	93.50	93.50	93.50	93.50	93.50	93.50	93.50	93.50	93.50	93.50	93.50	93.50	93.50	93.50	93.50	93.50	93.50	93.50	93.50	93.50	93.50	93.50	93.50	93.50	93.50	93.50	93.50	93.50	93.50	93.50	93.50	93.50
MW309802.1_strain RSA-35-15_Weisser_Vernatsch_GVL_South_Africa	91.00	93.00	93.00	93.00	93.50	93.50	93.00	93.50	93.50	93.50	93.00	93.50	93.00	99.50	93.50	92.50	93.50	93.50	93.50	93.50	93.50	93.50	93.50	93.50	93.50	93.50	93.50	93.50	93.50	93.50	93.50	93.50	93.50	93.50	93.50	93.50	93.50	93.50	93.50	93.50	93.50	93.50	93.50	93.50	93.50	93.50	93.50	93.50	93.50
MW309794.1_strain RSA-33-12_Tinta_Barroca_GVL_South_Africa	91.00	93.00	93.00	93.00	93.50	93.50	93.00	93.50	93.50	93.50	93.00	93.50	93.00	99.50	93.50	92.50	93.50	93.50	93.50	93.50	93.50	93.50	93.50	93.50	93.50	93.50	93.50	93.50	93.50	93.50	93.50	93.50	93.50	93.50	93.50	93.50	93.50	93.50	93.50	93.50	93.50	93.50	93.50	93.50	93.50	93.50	93.50	93.50	93.50
MW309739.1_strain RSA-11-02_Dauphine_GVL_South_Africa	91.00	93.00	93.00	93.00	93.50	93.50	93.00	93.50	93.50	93.50	93.00	93.50	93.00	99.50	93.50	92.50	93.50	93.50	93.50	93.50	93.50	93.50	93.50	93.50	93.50	93.50	93.50	93.50	93.50	93.50	93.50	93.50	93.50	93.50	93.50	93.50	93.50	93.50	93.50	93.50	93.50	93.50	93.50	93.50	93.50	93.50	93.50	93.50	93.50
MW309721.1_strain RSA-05-06_Barbera_GVL_South_Africa	91.00	93.00	93.00	93.00	93.50	93.50	93.00	93.50	93.50	93.50	93.00	93.50	93.00	99.50	93.50	92.50	93.50	93.50	93.50	93.50	93.50	93.50	93.50	93.50	93.50	93.50	93.50	93.50	93.50	93.50	93.50	93.50	93.50	93.50	93.50	93.50	93.50	93.50	93.50	93.50	93.50	93.50	93.50	93.50	93.50	93.50	93.50	93.50	93.50
MH248020.1_rs_China	91.00	93.00	93.00	93.00	93.50	93.50	93.00	93.50	93.50	93.50	93.00	93.50	93.00	99.50	93.50	92.50	93.50	93.50	93.50	93.50	93.50	93.50	93.50	93.50	93.50	93.50	93.50	93.50	93.50	93.50	93.50	93.50	93.50	93.50	93.50	93.50	93.50	93.50	93.50	93.50	93.50	93.50	93.50	93.50	93.50	93.50	93.50	93.50	93.50
MW309720.1_strain RSA-04-15_Aligote_GVL_South_Africa	90.50	92.50	92.50	92.50	93.00	93.00	92.50	93.00	93.00	93.00	92.50	93.00	92.50	99.00	93.00	92.50	93.00	93.00	93.00	93.00	93.00	93.00	93.00	93.00	93.00	93.00	93.00	93.00	93.00	93.00	93.00	93.00	93.00	93.00	93.00	93.00	93.00	93.00	93.00	93.00	93.00	93.00	93.00	93.00	93.00	93.00	93.00	93.00	93.00
MW309718.1_strain RSA-03-15_Alicante_bouchet_GVL_South_Africa	91.00	93.00	93.00	93.00	93.50	93.50	93.00	93.50	93.50	93.50	93.00	93.50	93.00	98.50	93.50	93.00	93.50	93.50	93.50	93.50	93.50	93.50	93.50	93.50	93.50	93.50	93.50	93.50	93.50	93.50	93.50	93.50	93.50	93.50	93.50	93.50	93.50	93.50	93.50	93.50	93.50	93.50	93.50	93.50	93.50	93.50	93.50	93.50	93.50
MW309729.1_strain RSA-07-15_Cataratto-2_GVL_South_Africa	91.50	92.50	92.50	92.50	93.00	93.00	92.50	93.00	93.00	93.00	92.50	93.00	92.50	99.00	93.00	93.00	93.00	93.00	93.00	93.00	93.00	93.00	93.00	93.00	93.00	93.00	93.00	93.00	93.00	93.00	93.00	93.00	93.00	93.00	93.00	93.00	93.00	93.00	93.00	93.00	93.00	93.00	93.00	93.00	93.00	93.00	93.00	93.00	93.00
MH643739.1_KA_USA	91.50	92.50	92.50	92.50	93.00	93.00	92.50	93.00	93.00	93.00	92.50	93.00	92.50	99.00	93.00	93.00	93.00	93.00	93.00	93.00	93.00	93.00	93.00	93.00	93.00	93.00	93.00	93.00	93.00	93.00	93.00	93.00	93.00	93.00	93.00	93.00	93.00	93.00	93.00	93.00	93.00	93.00	93.00	93.00	93.00	93.00	93.00	93.00	93.00
MZ291907.1_14G442_Canada	91.00	93.00	93.00	93.00	93.50	93.50	93.00	93.50	93.50	93.50	93.00	93.50	93.00	98.50	93.50	92.50	93.50	93.50	93.50	93.50	93.50	93.50	93.50	93.50	93.50	93.50	93.50	93.50	93.50	93.50	93.50	93.50	93.50	93.50	93.50	93.50	93.50	93.50	93.50	93.50	93.50	93.50	93.50	93.50	93.50	93.50	93.50	93.50	93.50
MT269789.1_TX-WAT39_USA	92.00	89.50	89.50	90.00	90.00	90.00	89.50	90.00	90.00	90.00	90.00	90.00	89.50	91.00	90.00	93.00	90.00	90.00	90.00	90.00	90.00	90.00	90.00	90.00	90.00	90.00	90.00	90.00	90.00	90.00	90.00	90.00	90.00	90.00	90.00	90.00	90.00	90.00	90.00	90.00	90.00	90.00	90.00	90.00	90.00	90.00	90.00	90.00	90.00
MT269788.1_TX-WAT20_USA	92.00	89.50	89.50	90.00	90.00	90.00	89.50	90.00	90.00	90.00	90.00	90.00	89.50	91.00	90.00	93.00	90.00	90.00	90.00	90.00	90.00	90.00	90.00	90.00	90.00	90.00	90.00	90.00	90.00	90.00	90.00	90.00	90.00	90.00	90.00	90.00	90.00	90.00	90.00	90.00	90.00	90.00	90.00	90.00	90.00	90.00	90.00	90.00	90.00
MW309791.1_strain RSA-32-11_Sultana_Thompson_Seedless_GVL_South_Africa	90.00	88.00	88.00	88.00	88.50	88.50	88.00	88.50	88.50	88.50	88.00	88.50	88.00	90.50	88.50	91.50	88.50	88.50	88.50	88.50	88.50	88.50	88.50	88.50	88.50	88.50	88.50	88.50	88.50	88.50	88.50	88.50	88.50	88.50	88.50	88.50	88.50	88.50	88.50	88.50	88.50	88.50	88.50	88.50	88.50	88.50	88.50	88.50	88.50
MW309789.1_strain RSA-31-09_Sercial_de_Madeira_2_GVL_South_Africa	90.00	88.00	88.00	88.00	88.50	88.50	88.00	88.50	88.50	88.50	88.00	88.50	88.00	90.50	88.50	91.50	88.50	88.50	88.50	88.50	88.50	88.50	88.50	88.50	88.50	88.50	88.50	88.50	88.50	88.50	88.50	88.50	88.50	88.50	88.50	88.50	88.50	88.50	88.50	88.50	88.50	88.50	88.50	88.50	88.50	88.50	88.50	88.50	88.50
MW309776.1_strain RSA-25-09_Poulsaid_GVL_South_Africa	90.00	88.00	88.00	88.00	88.50	88.50	88.00	88.50	88.50	88.50	88.00	88.50	88.00	90.50	88.50	91.50	88.50	88.50	88.50	88.50	88.50	88.50	88.50	88.50	88.50	88.50	88.50	88.50	88.50	88.50	88.50	88.50	88.50	88.50	88.50	88.50	88.50	88.50	88.50	88.50	88.50	88.50	88.50	88.50	88.50	88.50	88.50	88.50	88.50
MW309772.1_strain RSA-24-03_Nebbiolo_2_GVL_South_Africa	90.00	88.00	88.00	88.00	88.50	88.50	88.00	88.50	88.50	88.50	88.00	88.50	88.00	90.50	88.50	91.50	88.50	88.50	88.50	88.50	88.50	88.50	88.50	88.50	88.50	88.50	88.50	88.50	88.50	88.50	88.50	88.50	88.50	88.50	88.50	88.50	88.50	88.50	88.50	88.50	88.50	88.50	88.50	88.50	88.50	88.50	88.50	88.50	88.50
MW309757.1_strain RSA-17-11_Kerner_GVL_South_Africa	90.00	88.00	88.00	88.00	88.50	88.50	88.00	88.50	88.50	88.50	88.00	88.50	88.00	90.50	88.50	91.50	88.50	88.50	88.50	88.50	88.50	88.50	88.50	88.50	88.50	88.50	88.50	88.50	88.50	88.50	88.50	88.50	88.50	88.50	88.50	88.50	88.50	88.50	88.50	88.50	88.50	88.50	88.50	88.50	88.50	88.50	88.50	88.50	88.50
MW309755.1_strain RSA-17-09_Kandari_GVL_South_Africa	90.00	88.00	88.00	88.00	88.50	88.50	88.00	88.50	88.50	88.50	88.00	88.50	88.00	90.50	88.50	91.50	88.50	88.50	88.50	88.50	88.50	88.50	88.50	88.50	88.50	88.50	88.50	88.50	88.50	88.50	88.50	88.50	88.50	88.50	88.50	88.50	88.50	88.50	88.50	88.50	88.50	88.50	88.50	88.50	88.50	88.50	88.50	88.50	88.50
MW309750.1_strain RSA-15-10_Gruner_Veltliner_GVL_South_Africa	90.00	88.00	88.00	88.00	88.50	88.50	88.00	88.50	88.50	88.50	88.00	88.50	88.00	90.50	88.50	91.50	88.50	88.50	88.50	88.50	88.50	88.50	88.50	88.50	88.50	88.50	88.50	88.50	88.50	88.50	88.50	88.50	88.50	88.50	88.50	88.50	88.50	88.50	88.50	88.50	88.50	88.50	88.50	88.50	88.50	88.50	88.50	88.50	88.50
MW309747.1_strain RSA-13-08_Folle_blanche_GVL_South_Africa	90.00	88.00	88.00	88.00	88.50	88.50	88.00	88.50	88.50	88.50	88.00	88.50	88.00	90.50	88.50	91.50	88.50	88.50	88.50	88.50	88.50	88.50	88.50	88.50	88.50	88.50	88.50	88.50	88.50	88.50	88.50	88.50	88.50	88.50	88.50	88.50	88.50	88.50	88.50	88.50	88.50	88.50	88.50	88.50	88.50	88.50	88.50	88.50	88.50
MW309744.1_strain RSA-12-04_Farbtraube_GVL_South_Africa	90.00	88.00	88.00	88.00	88.50	88.50	88.00	88.50	88.50	88.50	88.00	88.50	88.00	90.50	88.50	91.50	88.50	88.50	88.50	88.50	88.50	88.50	88.50	88.50	88.50	88.50	88.50	88.50	88.50	88.50	88.50	88.50	88.50	88.50	88.50	88.50	88.50	88.50	88.50	88.50	88.50	88.50	88.50	88.50	88.50	88.50	88.50	88.50	88.50
MW309742.1_strain RSA-11-12_Donhepski_Muscat_2_GVL_South_Africa	90.00	88.00	88.00	88.00	88.50	88.50	88.00	88.50	88.50	88.50	88.00	88.50	88.00	90.50	88.50	91.50	88.50	88.50	88.50	88.50	88.50	88.50	88.50	88.50	88.50	88.50	88.50	88.50	88.50	88.50	88.50	88.50	88.50	88.50	88.50	88.50	88.50	88.50	88.50	88.50	88.50	88.50	88.50	88.50	88.50	88.50	88.50	88.50	88.50
MW309740.1_strain RSA-11-05_Delight_GVL_South_Africa	90.00	88.00	88.00	88.00	88.50	88.50	88.00	88.50	88.50	88.50	88.00	88.50	88.00	90.50	88.50	91.50	88.50	88.50	88.50	88.50	88.50	88.50	88.50	88.50	88.50	88.50	88.50	88.50	88.50	88.50	88.50	88.50	88.50	88.50	88.50	88.50	88.50	88.50	88.50	88.50	88.50	88.50	88.50	88.50	88.50	88.50	88.50	88.50	88.50
MW309734.1_strain RSA-09-11_Colombard_1_GVL_South_Africa	90.00	88.00	88.00	88.00	88.50	88.50	88.00	88.50	88.50	88.50	88.00	88.50	88.00	90.50	88.50	91.50	88.50	88.50	88.50	88.50	88.50	88.50	88.50	88.50	88.50	88.50	88.50	88.50	88.50	88.50	88.50	88.50	88.50	88.50	88.50	88.50	88.50	88.50	88.50	88.50	88.50	88.50	88.50	88.50	88.50	88.50	88.50	88.50	88.50
MW309730.1_strain RSA-08-08_Chasselas_Blanc_GVL_South_Africa	90.00	88.00	88.00	88.00	88.50	88.50	88.00	88.50	88.50	88.50	88.00	88.50	88.00	90.50	88.50	91.50	88.50	88.50	88.50	88.50	88.50	88.50	88.50	88.50	88.50	88.50	88.50	88.50	88.50	88.50	88.50	88.50	88.50	88.50	88.50	88.50	88.50	88.50	88.50	88.50	88.50	88.50	88.50	88.50	88.50	88.50	88.50	88.50	88.50
MW309725.1_strain RSA-05-11_Beauty_seedless_GVL_South_Africa	90.00	88.00	88.00	88.00	88.50	88.50	88.00	88.50	88.50	88.50	88.00	88.50	88.00	90.50	88.50	91.50	88.50	88.50	88.50	88.50	88.50	88.50	88.50	88.50	88.50	88.50	88.50	88.50	88.50	88.50	88.50	88.50	88.50	88.50	88.50	88.50	88.50	88.50	88.50	88.50	88.50	88.50	88.50	88.50	88.50	88.50	88.50	88.50	88.50
MW309745.1_strain RSA-12-06_Faberrebe_GVL_South_Africa	90.00	88.00	88.00	88.00	88.50	88.50	88.00	88.50	88.50	88.50	88.00	88.50	88.00	90.50	88.50	91.50	88.50	88.50	88.50	88.50	88.50	88.50	88.50	88.50	88.50	88.50	88.50	88.50	88.50	88.50	88.50	88.50	88.50	88.50	88.50	88.50	88.50	88.50	88.50	88.50	88.50	88.50	88.50	88.50	88.50	88.50	88.50	88.50	88.50
MW309752.1_strain RSA-16-09_Huxelrebe_GVL_South_Africa	89.00	87.00	87.00	87.00	87.50	87.50	87.00	87.50	87.50	87.50	87.00	87.50	87.00	89.50	87.50	90.50	87.50	87.50	87.50	87.50	87.50	87.50	87.50	87.50	87.50	87.50	87.50	87.50	87.50	87.50	87.50	87.50	87.50	87.50	87.50	87.50	87.50	87.50	87.50	87.50	87.50	87.50	87.50	87.50	87.50	87.50	87.50	87.50	87.50
MW309746.1_strain RSA-12-10_Emerald_Riesling_GVL_South_Africa	89.50	87.50	87.50	87.50	88.00	88.00	87.50	88.00	88.00	88.00	87.50	88.00	87.50	90.00	88.00	91.00	88.00	88.00	88.00	88.00	88.00	88.00	88.00	88.00	88.00	88.00	88.00	88.00	88.00	88.00	88.00	88.00	88.00	88.00	88.00	88.00	88.00	88.00	88.00	88.00	88.00	88.00	88.00	88.00	88.00	88.00	88.00	88.00	88.00
MW309760.1_strain RSA-18-09_Lambrusco_GVL_South_Africa	89.00	88.00	88.00	88.00	88.50	88.50	88.00	88.50	88.50	88.50	88.00	88.50	88.00	90.00	88.50	90.50	88.50	88.50	88.50	88.50	88.50	88.50	88.50	88.50	88.50	88.50	88.50	88.50	88.50	88.50	88.50	88.50	88.50	88.50	88.50	88.50	88.50	88.50	88.50	88.50	88.50	88.50	88.50	88.50	88.50	88.50	88.50	88.50	88.50
[truncated: 70 more columns]
